# Supplementary material for: Higher loss of livelihood and impoverishment in households affected by tuberculosis compared to non-tuberculosis affected households in Zimbabwe: A cross-sectional study
Source: PLOS Glob Public Health. 2024 Jun 7;4(6):e0002745. doi: 10.1371/journal.pgph.0002745 (PMC11161058; doi:10.1371/journal.pgph.0002745)
Supplement: S1 Data — (CSV) [file pgph.0002745.s003.csv]

Uniqueid	province	sitecode	seqno	hhtype	residence	sexhh	agehh	educhh	numbrdwin	hhsize	anychld	numchln	guardian	guardianid	tele	radio	bike	fridge	car	acc	gascook	flush	tractor	cattle	cart	farm	claim	hse	comput	death12	cause	specify	whodied	orphanum	prevtb	episode	currtb	care12	incomloss	dayslost	carerloss	carerdays	needcare	tb	changehh	changetb	currhh	cheapxl	dropxl
3_6_2	3	6	2	2	1	1	48	3	1	4	1	1	1		1	0	0	1	1	1	1	1	0	1	0	1	0	0	0	1	1		1	1	0		1	1	1	100	1	100	0	1	0		5	1	1
1_8_1	1	8	1	2	1	1	62	2	1	2	0				1	1	0	1	0	0	0	1	0	0	0	0	0	1	0	0					0		1	1	1	30	1	10	0	1	0		5	0	0
4_6_3	4	6	3	2	0	1	33	1	1	4	0				0	0	0	0	0	1	0	0	0	1	1	1	0	0	0	1	3		1	2	1	30	1	1	1	7	1	7	0	1	0		6	0	0
1_3_2	1	3	2	1	1	1	43	2	1	4	0																			0					0		1	1	1	42	1	30	0	1	0		5	0	0
1_4_1	1	4	1	2	1	1	38	3	2	5	1	2	1		1	0	0	1	0	1	1	1	0	1	1	0	0	1	1	1	1		1	4	0		1	1	1	14	1	14	0	1	0		5	0	0
1_4_1	1	4	1	1	1	1	37	3	2	5	0				1	1	0	1	1	1	1	1	0	0	0	0	0	1	1	0					1	120	1	1	1	60	1	60	0	0	0		5	1	0
2_4_4	2	4	4	2	1	1	36	2	1	2	1	3	1		1	0	0	0	0	1	0	1	0	0	0	1	0	1	0	0					1	120	1	0							0		5	0	0
3_6_3	3	6	3	2	1	0	43	2	2	4	0				1	0	0	1	0	1	0	1	0	0	0	0	0	0	0	0					0		1	1	1	30	1	30	0	1	0		6	0	0
3_5_2	3	5	2	1	0	1	34	2	2	7	1	2	1		1	0	0	1	0	1	1	0	0	1	1	0	0	0	0	0					0		1	1	1	7	1	7	0	1	0		5	0	0
4_5_2	4	5	2	1	0	0	27	2	1	3	0				1	0	0	1	1	1	0	1	0	1	1	1	0	0	1	1	3		1	2	1	12	1	1	1	60	1	60	0	1	0		6	0	0
1_1_1	1	1	1	1	1	0	26	2	2	5	1	6	1		1	1	0	1	0	1	1	1	0	0	0	0	0	0	0	1	3		2	5	1	7	1	1	1	200	1	30	0	1	0		5	0	0
1_4_2	1	4	2	1	1	1	27	1	1	5	0				1	0	0	0	0	1	1	0	0	1	0	1	0	1	0	0					0		1	1	1	90	1	90	1	1	0		5	0	0
3_7_1	3	7	1	2	1	0	50	2	2	2	0				1	1	0	1	1	1	1	1	0	0	0	0	0	1	0	0					0		1	1	1	120	1	120	0	1	0		5	0	0
4_1_1	4	1	1	1	1	1	44	2	1	6	1	3	1		1	1	0	1	0	0	1	1	0	0	0	0	0	1	0	1	4		2	2	0		1	0							0		5	1	1
4_1_3	4	1	3	2	1	0	48	2	1	9	0				0	0	0	1	0	1	0	1	0	0	0	1	0	1	0	0					1	2	2	1	1	120	1	60	0	1	0		6	1	1
2_5_2	2	5	2	2	1	0	39	2	1	5	1	2	1		1	1	0	1	0	1	1	1	0	1	1	1	0	1	0	0					1	253	1	0							0		6	0	0
1_9_1	1	9	1	1	1	1	35	2	2	5	1	6	1		1	1	0	1	0	1	1	1	0	0	0	0	0	0	0	1	3		2	5	1	13	1	0							0		5	0	0
4_1_3	4	1	3	0	0	0	44	1	2	5	0				0	0	0	0	0	0	0	0	0	1	0	1	0	0	0	0					0		0	0							0		6	0	0
2_5_4	2	5	4	0	1	0	35	3	1	4	1	3	1		1	1	0	1	0	1	0	1	0	0	0	0	0	0	1	1	3		4	0	0		0	0							0		6	0	0
4_10_1	4	10	1	0	0	1	43	2	1	3	0				0	0	0	0	0	0	0	0	0	1	1	1	0	1	0	0					1	120	0	0							0		5	0	0
3_1_1	3	1	1	2	0	0	40	2	1	8	0				0	0	0	0	0	0	0	0	0	0	0	0	0	0	0	1	1		1	4	0		1	1	1	90	1	90	0	1	0		6	0	1
3_2_2	3	2	2	2	0	1	30	2	1	6	0				1	0	0	0	0	0	0	0	0	0	0	1	0	0	1	0					1	24	1	0							0		5	0	1
1_7_1	1	7	1	2	1	1	32	2	1	4	0				0	0	0	0	0	0	1	1	0	0	0	0	0	0	0	0					1	14	1	1	1	75	1	4	1	1	0		5	0	0
2_5_3	2	5	3	1	1	0	27	1	2	2	1	2	2		1	0	0	0	0	0	0	1	0	0	0	1	0	1	0	0					0		1	1	1	180	0		1	1	0		6	0	0
2_4_5	2	4	5	2	1	1	38	2	1	3	0				1	1	0	1	1	1	1	1	0	0	0	1	0	1	0	1	3		4	0	1	180	1	1	1	30	1	30	0	1	0		5	0	0
2_5_2	2	5	2	1	1	1	39	2	1	7	0				1	1	0	1	0	1	1	1	0	0	0	0	0	1	0	0					1	12	1	0							0		5	0	0
1_4_4	1	4	4	1	1	0	52	2	1	5	0				1	0	0	1	0	1	1	1	0	1	0	0	0	0	0	0					1	60	1	1	1	60	1	60	0	1	0		6	1	0
1_4_4	1	4	4	1	1	0	52	2	1	5	0				1	0	0	1	0	1	1	1	0	1	0	1	0	0	0	0					1	60	1	1	1	60	1	60	1	1	0		6	1	0
3_1_3	3	1	3	2	0	1	44	2	1	4	0				0	1	0	0	0	0	0	0	0	0	0	1	0	0	0	0					1	72	1	1	1	45	1	30	0	1	0		5	1	0
3_1_2	3	1	2	2	0	0	24	3	1	4	1	1	1		1	0	0	1	0	1	0	1	0	0	0	0	0	0	0	1	3		2	0	1	48	1	1	1	81	1	81	0	1	0		6	0	0
3_2_1	3	2	1	2	0	1	45	2	1	2	0				1	1	0	0	0	0	0	0	0	1	1	1	0	0	0	0					0		1	1	1	35	1	35	0	1	0		5	0	0
3_5_1	3	5	1	2	0	1	31	2	1	4	0				0	0	0	0	0	0	0	0	0	1	1	1	0	0	0	0					0		1	1	1	60	1	30	0	1	0		5	0	0
2_5_4	2	5	4	2	1	0	34	2	1	2	0				1	1	0	1	0	1	1	1	0	0	1	1	0	1	0	0					1	36	1	0							0		6	0	0
4_6_2	4	6	2	2	0	0	56	1	2	5	0				0	0	0	0	0	0	0	0	0	1	1	1	0	0	0	1	1		1	1	0		1	1	1	30	1	30	0	1	0		6	0	1
1_7_2	1	7	2	0	1	1	40	2	1	3	1	2	1		0	1	0	1	0	0	1	1	0	0	0	0	0	0	0	0					0		1	1	1	14	1	14	1	1	0		5	1	0
1_9_2	1	9	2	1	1	0	40	3	1	5	0				1	1	0	1	0	0	1	1	0	0	0	0	0	1	0	0					0		1	0							0		6	0	0
3_6_4	3	6	4	2	0	1	43	2	1	4	1	1	1		0	1	0	0	0	1	0	0	0	1	1	1	0	0	0	0					1	3	1	1	1	180	1	180	0	1	0		5	0	0
1_9_4	1	9	4	1	1	0	35	2	1	4	0				0	0	0	1	0	0	1	1	0	0	0	0	0	0	0	0					0		1	1	1	60	1	60	0	1	0		6	1	1
4_1_3	4	1	3	1	1	0	44	2	1	1	1	2	1		1	1	0	1	0	0	1	1	0	0	0	0	0	0	0	0					1	99	1	0							0		6	0	0
2_10_1	2	10	1	2	1	1	65	2	1	4	0				1	0	0	1	0	1	0	1	0	0	0	0	0	1	0	0					0		1	1	1	365	1		0	1	0		5	0	0
4_3_1	4	3	1	1	0	1	36	2	1	5	0				0	0	0	0	0	1	0	0	0	0	0	1	0	0	0	0					0		1	1	1	14	1	7	0	1	0		5	0	0
3_6_1	3	6	1	1	1	1	32	2	1	1	0				1	1	0	0	0	1	1	1	0	0	0	0	0	0	1	0					0		1	1	1	60	1	60	0	1	0		5	0	0
4_6_1	4	6	1	0	0	1	53	2	2	6	0				1	1	0	0	0	0	0	0	0	1	0	1	0	0	0	0					0		0	0							0		5	0	0
2_9_1	2	9	1	1	1	1	46	2	1	3	0				1	1	0	1	0	1	0	1	0	1	0	1	0	1	1	1	6	murder	1	0	1	180	1	1	1	7	0		1	1	0		5	0	0
1_9_1	1	9	1	2	1	1	40	2	1	4	0				0	1	0	0	0	1	0	1	0	0	0	0	0	0	0	0					0		1	1	1	180	1	24	0	1	0		5	0	1
1_7_1	1	7	1	0	1	1	30	2	2	7	1	4	1		1	1	0	0	0	1	1	1	0	0	0	0	0	0	0	0					0		0	1	1	40	1	40	1	0	1	0	5	0	0
4_4_1	4	4	1	0	0	1	38	2	1	8	1	2	1		1	1	0	0	0	0	0	0	0	0	0	1	1	0	0	0					0		0	0							0		5	0	0
1_1_3	1	1	3	2	1	1	27	2	1	3	0				0	0	0	0	0	1	1	1	0	0	0	1	0	0	0	0					0		1	0							0		5	0	0
2_11_1	2	11	1	2	1	1	32	2	1	5	0				0	0	0	0	0	1	1	1	0	0	0	1	0	0	0	0					0		1	1	1	60	1	60	0	1	0		5	0	0
1_1_2	1	1	2	2	1	0	55	1	1	3	1	2	1		0	1	0	1	0	1	1	0	0	0	0	0	0	0	0	0					0		1	1	1	60	1	40	0	1	0		6	0	0
4_3_1	4	3	1	2	0	1	39	2	1	3	1	2	1		0	0	0	0	0	0	0	0	0	0	0	0	0	0	0	0					1	192	1	1	1	120	1	120	0	1	0		5	0	0
4_1_5	4	1	5	2	0	0	29	2	2	6	0				0	0	0	0	0	1	0	0	0	1	0	1	0	0	0	1	4		2	2	1	24	2	1	1	180	1	150	0	1	0		6	0	0
2_5_1	2	5	1	1	1	1	54	2	1	2	1	3	1		1	1	0	0	0	1	0	0	0	1	0	1	0	0	0	0					0		1	1	1	7	0		0	1	0		5	0	0
2_4_2	2	4	2	2	1	1	24	2	1	6	0				0	0	0	0	0	1	0	1	0	0	0	0	0	1	0	0					0		1	1	1	30	1	30	0	1	0		5	0	1
2_3_3	2	3	3	2	1	1	42	2	1	6	0				0	1	0	0	0	1	0	1	0	0	0	0	0	0	0	0					0		1	0							0		5	0	0
2_10_3	2	10	3	2	1	1	41	2	1	5	1	1	1		1	1	0	0	0	0	0	1	0	1	0	1	0	0	0	0					0		0	0							0		5	0	1
2_3_3	2	3	3	1	1	0	46	2	1	6	0				1	0	0	0	0	0	1	0	0	0	0	0	0	0	0	0					0		1	1	1	30	1	30	1	1	0		6	0	1
4_3_2	4	3	2	1	0	0	55	1	1	6	1	1	1		0	1	0	0	0	1	0	0	0	1	1	1	0	0	0	0					0		1	0							0		6	0	0
3_5_2	3	5	2	0	0	1	33	2	1	4	0				0															0					0		0	0							0		5	0	0
3_5_2	3	5	2	0	0	1	33	2	1	4	0				0	0	0	0	0	1	0	0	0	1	0	1	0	0	0	0					0		0	0							0		5	0	0
1_1_3	1	1	3	1	1	1	30	2	3	6	0				1	1	0	1	0	1	1	1	0	1	0	1	0	0	0	0					1	72	1	1	1	60	1	60	0	1	0		5	0	0
2_4_2	2	4	2	2	1	1	24	2	1	2	0				0	0	0	1	0	1	0	1	0	0	0	0	0	1	0	0					1	48	1	1	1	30	1	30	0	1	0		5	0	0
3_5_3	3	5	3	1	0	1	37	2	2	6	0				0	1	0	0	0	0	0	0	0	1	0	1	0	0	0	0					1		1	0							0		5	0	1
4_10_2	4	10	2	2	0	1	32	1	6	11	0				0	0	0	0	0	1	0	0	0	0	0	1	0	0	0	0					0		1	1	1	210	1	70	1	1	0		5	0	0
4_1_4	4	1	4	2	0	1	32	2	1	6	0				0	1	0	0	0	1	0	0	0	0	0	0	0	0	1	1	3		3	0	1	25	1	1	1	60	1	60	0	1	0		5	0	0
4_5_2	4	5	2	2	0	0	33	1	1	9	0				0	0	0	0	0	0	0	0	0	0	0	1	0	0	0	0					0		1	0							0		6	0	1
3_6_1	3	6	1	2	0	1	29	2	2	5	0				0	0	0	0	0	1	0	0	0	0	0	1	0	0	0	0					0		1	1	1	60	1	60	0	1	0		5	0	0
4_2_4	4	2	4	2	0	1	37	0	1	2	0				0	1	0	0	0	0	0	0	0	0	0	1	0	0	0	0					0		1	1	1	120	1	120	0	1	0		5	0	0
4_3_2	4	3	2	0	0	1	25	3	3	5	0				1	1	0	1	1	1	1	1	0	1	1	1	0	0	1	0					0		0	0							0		5	0	0
2_3_4	2	3	4	1	1	0	29	2	1	6	0				1	1	0	1	0	1	1	1	0	0	0	1	0	0	0	0					0		1	1	1	400	1	365	1	1	0		6	0	0
2_11_2	2	11	2	1	1	0	30	2	2	4	0				0	0	0	0	0	0	1	1	0	0	0	0	0	0	0	0					1	5	2	0							0		5	0	0
2_10_4	2	10	4	0	1	1	30	2	1	5	0																			1	2		2	3	0		0	0							0		5	0	0
1_7_3	1	7	3	0	1	1	27	2	2	5	1	1	1		0															0					0		0	0							0		5	0	0
2_4_3	2	4	3	2	1	1	30	2	1	2	0				0	0	0	0	0	0	0	1	0	0	0	1	0	1	0	0					0		1	1	1	60	0		0	1	0		5	0	0
1_4_2	1	4	2	2	0	1	39	1	1	4	1	1	1		1	0	0	0	0	1	0	0	0	0	0	0	0	0	0	0					0		1	1	1	60	1	60	0	1	0		5	0	0
1_7_1	1	7	1	1	1	1	32	2	1	2	1	2	1		1	1	0	1	0	1	1	1	0	0	0	0	0	0	0	0					0		1	1	1	30	1	30	0	1	0		5	0	1
4_2_1	4	2	1	1	1	1	40	2	1	8	0				1	0	0	1	0	1	1	1	0	1	0	1	0	0	0	0					0		1	1	1	7	1	7	0	1	0		5	1	0
2_7_1	2	7	1	2	1	1	33	1	1	2	0				0	1	0	0	0	1	0	1	0	0	0	0	0	0	0	1	3		2	0	1	11	1	1	1	90	1	90	1	1	0		5	0	0
2_3_4	2	3	4	2	1	1	29	1	1	2	1	1	1		0	1	0	0	0	1	0	0	0	0	0	0	0	0	0	0					1	6	1	1	1	60	1	60	0	1	0		5	0	0
2_3_2	2	3	2	1	1	1	52	2	2	4	0				1	1	0	1	1	0	1	1	0	0	0	0	0	0	1	0					0		1	1	1	14	1	14	0	1	0		5	0	0
4_5_3	4	5	3	1	0	1	40	2	3	1	0				0	0	0	0	0	0	0	0	0	1	0	1	0	0	0	0					0		1	1	1	7	1	7	0	1	0		5	0	1
1_3_2	1	3	2	2	1	0	36	2	2	5	0				1	1	0	1	0	1	1	1	0	0	0	1	0	1	0	0					1	106	1	1	1	200	1	200	0	1	0		6	0	0
1_9_6	1	9	6	2	1	0	29	2	2	6	0				1	0	0	0	0	0	1	1	0	0	0	0	0	0	0	1	3		4	0	1	14	1	1	1	90	1	30	0	1	1	1	6	0	1
1_9_5	1	9	5	1	0	0	52	2	1	1	1	2	1		1	0	0	0	0	1	1	0	0	0	0	0	0	0	0	0					1	120	1	0							0		1	0	0
1_6_1	1	6	1	1	1	1	32	2	1	2	1	1	1		1	1	0	0	0	0	0	0	0	1	0	1	0	0	0	1	3		2	1	1	3	1	1	1	90	1	90	0	1	0		5	0	0
4_2_3	4	2	3	2	0	0	40	1	1	2	0				0	0	0	0	0	0	0	0	0	0	0	1	0	0	0	0					0		1	1	1	360	1	360	1	1	0		6	0	0
4_5_4	4	5	4	2	0	1	41	1	1	5	0				0	0	0	0	0	0	0	0	0	1	0	1	0	0	0	0					1	220	1	1	1	180	1	180	0	1	0		5	0	1
4_5_3	4	5	3	2	0	1	43	1	1	2	0				0	0	0	0	0	0	0	0	0	0	0	1	0	0	0	0					1	207	1	1	1	120	0		0	1	0		5	0	0
4_3_2	4	3	2	1	0	1	32	1	1	1	0				0	0	0	0	0	0	0	0	0	0	0	0	0	0	0	1	6	murder	2	1	1	180	1	1	1	30	1	30	0	1	0		5	0	0
4_5_1	4	5	1	1	0	0	74	1	1	4	0				0	0	0	0	0	0	0	0	0	1	0	1	0	0	0	0					0		1	1	1	14	1	14	1	1	0		6	0	0
2_3_4	2	3	4	0	1	1	34	2	1	3	0				1	1	0	1	0	1	1	1	0	1	0	1	0	1	0	0					1	84	0	1	1	45	1	20	0	0	0		5	1	0
2_4_3	2	4	3	1	1	1	28	2	1	2	1	2	1		1	0	0	0	0	1	0	1	0	0	0	0	0	0	0	0					1	18	1	1	1	30	1	30	0	1	0		5	1	0
2_11_3	2	11	3	2	1	1	41	2	1	4	0				0	0	0	0	0	1	1	1	0	0	0	0	0	0	0	0					1	20	1	1	1	20	1	20	0	1	0		5	1	0
1_7_2	1	7	2	2	1	1	35	2	1	7	1	1	1		1	1	0	1	0	1	1	1	0	0	0	0	0	0	0	0					1	80	1	1	1	40	0		0	1	1	0	5	0	0
2_7_2	2	7	2	1	1	1	45	3	2	7	0				1	0	0	1	0	1	0	0	0	0	0	1	0	0	0	1	3		2	3	0		1	0							0		5	0	0
1_8_1	1	8	1	1	1	1	52	2	1	7	0				1	0	0	1	0	0	1	1	0	0	0	0	0	0	0	1	3		4	2	0		1	1	1	30	1	30	1	1	0		5	1	1
1_1_2	1	1	2	1	1	0	44	2	1	4	0				0	0	0	1	0	1	1	1	0	0	0	0	0	0	0	0					0		1	1	1	90	1	90	0	1	0		6	0	0
1_9_2	1	9	2	2	1	0	38	2	1	3	0				0	0	0	1	0	0	1	1	0	0	0	0	0	0	0	0					0		1	1	1	200	1	60	0	1	1	1	6	1	0
1_7_3	1	7	3	2	1	0	45	2	1	3	1	1	1		1	0	0	1	0	1	1	0	0	0	0	0	0	1	0	1	4		2	0	1	12	1	0							0		6	1	0
1_6_1	1	6	1	0	1	1	29	2	1	4	1	2	1		0	1	0	0	0	0	0	0	0	1	0	1	0	0	1	0					0		0	1	1	7	1	5	0	0	0		5	0	0
4_1_5	4	1	5	1	1	0	34	2	1	1	1	1	1		1	0	0	1	0	0	0	1	0	0	0	0	0	0	0	0					0		1	0							0		6	0	0
4_1_1	4	1	1	0	0	1	42	2	2	2	1	3	1		1	1	1	1	1	1	1	0	0	0	1	1	0	0	0	0					1	36	0	0							0		5	0	0
1_9_6	1	9	6	1	1	0	26	2	2	5	0				1	0	0	1	0	1	1	0	0	0	0	0	0	1	0	0					1	37	1	1	1	20	1	20	0	1	0		5	0	0
2_9_1	2	9	1	2	1	1	43	2	1	5	0				1	1	0	1	0	1	1	1	0	0	0	0	0	1	0	1	2		3	0	0		1	1	1	45	1	45	1	1	0		5	0	0
2_5_3	2	5	3	2	1	1	48	2	1	10	0				0	0	0	0	0	1	1	1	0	0	0	0	0	1	0	0					1	84	1	1	1	7	0		0	1	0		5	0	0
2_3_1	2	3	1	1	1	0	24	1	1	5	0				1	0	0	0	0	0	1	1	0	1	0	1	0	0	0	0					0		1	0							0		6	0	0
2_10_2	2	10	2	1	1	1	40	2	1	4	0				1	1	0	1	1	1	0	1	0	0	0	0	0	1	1	0					0		1	0							0		5	0	0
4_10_1	4	10	1	2	0	1	44	1	1	5	0				0	0	0	0	0	1	0	0	0	0	0	0	0	0	0	0					0		1	1	1	90	1	90	0	1	0		5	0	0
2_4_1	2	4	1	1	1	1	34	3	1	7	0				1	1	0	0	0	1	0	0	0	1	1	1	0	0	0	1	2		1	4	0		1	0							0		5	0	1
1_4_5	1	4	5	2	1	1	45	3	1	6	0				0	0	0	0	0	1	1	1	0	0	0	0	0	0	0	1	3		1	2	0		1	0							0		5	1	0
3_10_11	3	10	11	1	0	1	38	2	2	5	0				1	0	0	0	0	1	0	0	0	1	1	1	0	0	0	0					0		1	1	1	14	1	14	0	1	0		5	1	0
3_6_2	3	6	2	0	1	1	46	2	1	4	0				1	0	0	1	0	1	1	1	0	1	0	1	0	0	0	0					1	60	0	0							0		5	1	0
3_1_1	3	1	1	0	0	0	35	2	1	4	0				0	0	0	0	0	0	0	1	0	0	0	0	0	0	0	1	3		1	3	0		0	0							1	0	1	1	0
1_9_3	1	9	3	2	1	1	36	2	3	9	0				1	0	0	1	0	0	0	1	0	0	0	0	0	0	0	0					0		1	1	1	50	1	40	1	1	0		5	0	1
3_2_2	3	2	2	1	1	1	24	2	1	1	1	1	1		1	0	0	0	0	1	0	1	0	0	0	0	0	0	0	0					0		1	1	1	14	1	14	0	1	0		5	0	0
3_5_2	3	5	2	2	0	1	36	2	1	4	0				0	0	0	0	0	0	0	0	0	1	0	1	0	0	0	1	2		2	3	0		1	1	1	7	1	5	0	1	0		5	0	1
1_9_1	1	9	1	0	1	1	44	0	1	5	1	3	1		1	1	0	1	0	1	1	1	0	0	0	0	0	1	0	1	2		1	2	0		0	1	1	3	1	3	0	0	0		5	0	0
4_5_1	4	5	1	2	0	1	54	1	1	4	0				0	0	0	0	0	0	0	0	0	0	0	1	0	0	0	0					0		1	0							0		6	0	0
4_5_1	4	5	1	0	0	0	40	2	1	5	1	2	1		0	0	0	0	0	0	0	0	0	0	0	1	0	0	0	0					0		0	0							0		6	0	0
3_4_2	3	4	2	1	1	0	37	2	1	2	1	2	1		0	0	0	0	0	1	1	0	0	0	0	0	0	0	0	0					1	2000	1	0							0		6	0	0
4_1_1	4	1	1	2	1	1	49	2	1	5	1	5	1		1	0	0	0	0	0	0	0	0	1	0	1	0	0	0	0					1	120	1	1	1	60	1	40	0	1	0		5	0	0
4_1_2	4	1	2	2	1	1	44	1	1	1	0				0	1	0	0	0	0	0	1	0	0	0	1	0	0	0	0					0		1	1	1	60	1	30	0	1	0		5	0	0
3_5_1	3	5	1	1	0	1	23	2	4	4	0				0	1	0	0	0	0	0	0	0	1	0	1	0	0	0	0					0		1	0		0	0		0	2	0		6	0	0
3_4_1	3	4	1	2	0	1	37	1	1	8	1	6	1		1	1	0	0	0	0	0	0	0	1	0	1	0	0	0	0					1	1	2	1	1	80	1	80	1	1	0		5	0	1
3_7_3	3	7	3	1	1	0	33	2	1	3	0				1	0	0	1	0	1	0	1	0	0	0	0	0	0	0	0					0		1	1	1	14	1	14	0	1	0		6	1	0
4_6_4	4	6	4	0	0	1	57	1	1	3	1	3	1		0	0	0	0	0	1	0	0	0	1	1	1	0	0	0	0					1	24	1	1	1	60	1	60	0	1	0		5	0	0
4_1_2	4	1	2	1	1	1	41	1	1	4	1	3	1		1	0	0	0	0	0	0	1	0	0	0	1	0	0	0	0					1	84	1	1	1	6	1	6	0	1	0		5	0	0
4_1_4	4	1	4	0	0	1	27	2	1	3	0				0	1	0	0	0	0	1	1	0	1	1	1	0	0	0	0					0		0	0							0		5	0	0
2_3_2	2	3	2	2	1	1	52	2	1	4	0				1	1	0	0	0	1	1	1	0	0	0	1	0	1	0	0					1	25	1	1	1	40	1	20	0	1	0		5	0	1
3_7_1	3	7	1	1	1	0	51	2	2	7	0				1	1	0	1	0	0	0	1	0	0	0	0	0	1	0	0					1	2	2	1	1	90	1	90	0	0	0		6	0	0
3_5_3	3	5	3	2	0	1	39	2	1	4	0																			1	2		2	5	0		1	1	1	7	1	7	0	1	0		5	0	1
4_2_2	4	2	2	2	0	1	35	2	2	7	0				1	1	0	0	0	1	0	0	0	1	0	0	0	0	0	0					0		1	0							0		5	0	1
3_2_1	3	2	1	1	0	1	45	2	1	4	1	2	1		0	0	0	0	0	0	0	0	0	1	0	1	0	0	0	0					0		1	1	1	30	1	30	0	1	0		5	0	1
3_3_2	3	3	2	1	0	0	23	2	1	4	0				0	0	0	0	0	0	0	1	0	1	1	1	0	0	0	1	4		3	1	1	24	2	1	1	7	1	7	0	1	0		6	0	0
2_4_4	2	4	4	0	1	1	44	2	1	3	0				1	0	0	1	0	1	1	1	0	0	0	0	0	1	0	0					1	174	0	0							0		5	0	0
1_4_4	1	4	4	2	1	1	53	1	1	8	0				1	1	0	0	0	1	1	1	0	0	0	0	0	0	0	0					0		1	1	1	60	1	60	0	1	0		5	0	1
1_7_4	1	7	4	2	1	0	45	2	1	3	0				1	0	0	1	0	1	1	1	0	0	0	0	0	1	0	0					1	10	1	0							0		1	0	0
4_10_2	4	10	2	1	0	1	40	2	1	4	0				0	0	0	0	0	1	0	0	0	1	0	1	0	0	0	0					0		1	1	1	7	1	7	0	1	0		5	0	0
3_1_2	3	1	2	1	0	1	43	2	2	4	0				0	1	0	1	0	1	0	0	0	1	0	1	0	0	0	0					1	4	2	1	1	60	1	60	0	0	0		5	0	0
2_5_1	2	5	1	2	1	1	48	2	2	5	0				1	0	0	1	0	1	1	1	0	1	1	1	0	0	0	0					1	120	1	1	1	7	1	7	0	1	0		5	0	0
4_2_2	4	2	2	1	0	1	36	2	1	5	0				1	1	0	0	0	0	0	0	0	0	0	1	0	0	0	0					0		1	1	1	7	1	7	1	1	0		5	0	1
1_9_4	1	9	4	2	1	0	35	2	1	6	0				1	0	0	0	0	0	1	0	0	0	0	0	0	0	0	0					0		1	1	1	72	1	72	0	1	1	1	6	1	1
1_6_1	1	6	1	2	1	1	39	2	1	9	1	3	1		0	0	0	0	1	1	1	0	0	0	0	0	0	0	0	1	3		3	0	0		1	1	1	30	1	30	0	1	0		5	0	0
1_9_5	1	9	5	0	1	0	52	2	1	7	0				1	0	0	0	0	0	0	1	0	0	0	0	0	1	0	0					1	100	0	1	1	120	1	60	0	0	0		1	0	0
4_5_4	4	5	4	0	0	1	42	1	2	7	1	2	1		1	1	0	0	0	0	0	0	0	1	0	1	0	0	0	0					1	144	1	1	1	30	1	30	0	1	0		5	0	0
2_5_2	2	5	2	0	1	0	43	2	1	4	0				0	0	0	1	0	0	0	1	0	0	0	0	0	1	0	0					1	36	0	0							0		6	0	0
2_7_1	2	7	1	0	1	1	39	2	1	6	0				1	1	0	1	0	1	0	1	0	1	0	0	0	0	0	0					1	84	0	0							0		5	0	0
2_11_2	2	11	2	0	1	0	31	2	1	5	0				1	1	0	0	0	0	0	1	0	0	0	0	0	0	0	0					0		0	0							0		6	0	0
1_4_3	1	4	3	2	1	1	40	2	2	6	0				1	0	0	1	1	1	1	1	0	0	0	0	0	0	1	0					1	40	1	1	0	40	1	20	1	1	0		5	0	0
2_11_3	2	11	3	1	1	1	43	2	2	2	1	3	1		0	0	0	0	0	1	1	1	0	0	0	0	0	1	0	0					1	60	1	1	1	90	1	90	0	1	0		5	0	0
1_4_3	1	4	3	1	1	1	30	2	1	1	0				1	0	0	1	0	1	1	1	0	0	0	0	0	0	0	0					0		1	1	0		0		0	1	0		5	0	0
4_2_4	4	2	4	1	0	1	37	2	1	5	0				0	0	0	0	0	0	0	0	0	1	0	1	0	0	0	0					0		1	1	1	30	1	30	1	1	0		5	0	1
2_9_1	2	9	1	1	1	0	26	3	1	1	1	1	1		1	0	0	1	0	1	0	0	0	0	0	0	0	0	1	0					0		1	0							0		6	0	0
1_4_3	1	4	3	0	1	0	42	3	2	6	1	1	1		1	0	0	1	0	1	0	1	0	0	0	0	0	0	1	0					0		0	0							0		6	0	0
4_10_3	4	10	3	1	1	0	43	1	1	3	0				0	0	0	0	0	1	0	1	0	0	0	0	0	0	0	1	1		3	0	1	10	1	1	1	30	1	30	0	1	0		6	1	0
1_4_5	1	4	5	1	1	1	46	2	1	6	0				0	0	0	0	0	1	0	1	0	0	0	0	0	0	0	0					1	13	1	1	1	30	1	30	0	1	0		6	0	1
2_10_4	2	10	4	1	1	1	35	2	1	5	0				0	1	0	0	0	0	1	1	0	0	0	0	0	0	0	1	2		1	1	0		1	0							0		5	0	0
1_1_3	1	1	3	0	1	1	26	2	1	2	0				1	1	0	0	0	1	1	1	0	1	0	1	0	0	1	1	3		1	0	0		0	0							0		5	0	0
2_3_2	2	3	2	0	1	0	45	2	2	5	0				1	1	0	1	0	1	1	1	0	0	0	0	0	0	0	0					0		0	0							0		6	0	0
4_6_3	4	6	3	1	0	1	53	1	3	7	0				0	0	0	0	0	0	0	0	0	1	0	1	0	0	0	0					0		1	0							0		5	1	0
3_4_2	3	4	2	2	0	0	34	3	2	6	0																			0					1	80	1	1	1	60	1	30	0	1	0		6	0	0
2_1_1	2	1	1	1	1	1	59	1	1	5	0				1	0	0	1	0	0	1	1	0	0	0	1	0	0	0	0					0		1	1	1	90	1	90	1	1	0		6	0	0
1_4_4	1	4	4	0	1	1	45	2	2	5	0				1	0	0	1	0	1	1	1	0	0	0	0	0	0	0	0					0		0	0							0		5	0	0
3_10_12	3	10	12	1	0	0	38	1	5	2	0				0	0	0	0	0	0	0	0	0	1	1	1	0	0	0	0					0		1	0							0		6	0	0
3_3_2	3	3	2	0	0	0	33	2	2	5	0				0	0	0	1	0	1	1	0	0	1	0	1	0	0	0	0					0		0	1	1	14	1	14	0	0	1	0	1	1	0
3_3_1	3	3	1	1	0	0	45	1	1	3	0				0	1	0	0	0	0	0	0	0	0	1	1	0	0	0	0					0		1	0							0		5	0	0
1_9_4	1	9	4	0	1	0	35	2	1	6	1	2	1		1	1	0	0	0	1	1	1	0	0	0	0	0	0	0	0					1	60	0	1	0	0	0		1	0	0		6	1	1
4_2_1	4	2	1	2	1	1	40	2	1	4	1	2	1		1	0	0	1	0	1	0	1	0	0	0	0	0	0	0	0					1	120	1	1	1	40	1	40	0	1	0		5	0	0
4_2_2	4	2	2	2	0	1	35	1	1	6	1	4	1		0	0	0	0	0	0	0	0	0	0	0	1	0	0	0	1	4		2	2	1	11	1	1	1	14	1	10	0	1	1	1	5	0	0
4_6_1	4	6	1	2	0	0	29	2	1	12	1	1	1		0	1	0	0	0	1	0	0	0	1	0	1	0	0	0	0					1	24	1	1	1	40	1	40	0	1	0		6	0	0
2_7_2	2	7	2	0	1	1	50	2	1	5	1	2	1		1	0	0	0	0	0	0	1	0	0	0	1	0	0	0	0					0		0	0							0		5	0	0
2_10_3	2	10	3	0	1	1	44	2	1	4	1	3	1																	0					0		0	0							0		5	0	0
2_1_1	2	1	1	0	1	1	65	1	2	7	1	2	1																	0					1	48	0	1	1	180	1	60	0	0	0		5	1	0
3_9_2	3	9	2	2	0	0	41	2	1	5	0																			0					0		1	0							0		6	0	1
3_3_1	3	3	1	0	0	0	36	2	2	6	0				1	0	0	0	0	1	1	0	0	1	0	1	0	0	0	0					1	45	0	0							0		6	0	0
3_4_1	3	4	1	0	0	0	32	3	2	5	0				1	0	0	1	1	1	1	1	0	1	0	1	0	0	1	0					0		0	0							0		6	1	0
4_10_1	4	10	1	1	0	1	41	2	2	7	0				1	0	0	0	0	0	0	0	0	0	0	1	0	0	0	0					0		2	1	1	180	1	180	1	1	0		5	0	1
3_9_2	3	9	2	1	0	0	38	2	2	7	0				1	0	0	0	0	0	0	0	0	0	0	1	0	0	0	0					1	3	2	1	1	210	1	1	1	1	0		5	0	1
4_6_2	4	6	2	1	0	1	36	2	1	4	0				0	0	0	0	0	0	0	0	0	1	1	1	0	0	0	0					0		1	1	1	14	1	14	0	1	0		5	0	0
3_10_10	3	10	10	1	0	1	35	2	1	4	1	2	1		0	0	0	0	0	0	0	0	0	1	0	1	0	0	0	1	2		1	1	0		1	1	1	30	1	30	0	1	0		5	0	0
2_3_1	2	3	1	2	1	1	45	2	2	5	0				1	0	0	0	0	0	0	1	0	0	0	0	0	0	0	0					1	12	1	1	1	90	1	90	0	1	0		5	0	0
2_10_1	2	10	1	0	1	1	60	1	1	5	0				1	1	0	0	0	1	0	1	0	0	0	0	0	0	0	0					0		0	0							0		5	0	0
4_4_2	4	4	2	2	0	0	21	2	1	4	0				1	1	0	0	0	1	0	0	0	1	1	1	0	0	0	0					1	4	1	1	1	60	1	20	0	1	0		6	0	0
3_9_1	3	9	1	2	0	0	51	2	2	6	0				0	0	0	0	0	0	0	0	0	0	0	1	0	0	0	0					1	13	1	1	1	150	1	50	0	1	0		6	0	0
4_4_1	4	4	1	2	0	1	20	2	1	2	0				1	1	0	0	0	0	0	0	0	1	1	1	0	0	0	1	6	suicide	3	1	1	38	1	0							0		5	0	0
2_9_1	2	9	1	0	1	0	45	2	1	5	0				0	0	0	0	0	1	0	0	0	0	0	0	0	1	0	1	3		3	0	1	80	0	1	1	60	1	40	0	0	1	0	6	0	0
2_11_2	2	11	2	2	1	1	35	2	1	3	1	3	1		0	0	0	0	0	0	0	1	0	0	0	1	0	0	0	1	2		3	0	1	13	1	1	1	60	1	60	0	1	0		5	0	1
4_10_3	4	10	3	2	0	1	42	1	1	3	0				0	0	0	0	0	1	0	0	0	0	0	1	0	0	0	0					0		1	0							0		5	0	1
3_2_1	3	2	1	0	0	1	76	1	2	5	1	1	1		0	0	0	0	0	0	0	0	0	1	1	1	0	0	0	0					0		0	0							0		5	0	0
1_4_4	1	4	4	0	1	0	69	2	1	6	1	1	1		1	0	0	0	0	1	0	1	0	0	0	0	0	0	0	1	5		2	3	0		0	0							0		6	0	0
3_3_1	3	3	1	2	0	0	43	1	1	1	0				0	0	0	0	0	0	0	0	0	1	0	1	0	0	0	0					0		1	1	1	90	1	90	0	1	0		6	0	0
2_2_1	2	2	1	1	1	1	50	2	1	5	0				1	1	0	0	0	1	1	1	0	0	0	0	0	0	0	0					1	120	1	1	1	60	1	30	1	1	0		5	1	0
2_7_1	2	7	1	1	1	0	52	2	1	6	0				0	0	0	0	0	0	1	1	0	1	0	1	0	0	0	0					1	120	1	0							0		6	0	1
3_7_1	3	7	1	0	0	0	48	2	2	6	1	2	1		0	0	0	0	0	0	0	0	0	1	0	1	0	0	0	1	3		2	0	0		0	0							0		6	1	0
3_7_3	3	7	3	2	1	0	37	2	2	5	0				0	0	0	1	0	0	0	1	0	0	0	0	0	0	0	0					1	140	1	1	1	30	1	30	0	1	0		6	1	1
1_7_3	1	7	3	1	1	0	53	1	1	5	0				0	0	0	0	0	1	1	0	0	0	0	0	0	0	0	0					0		1	1	1	7	1	7	0	0	0		6	0	0
1_3_2	1	3	2	0	1	0	37	2	1	4	1	2	1		1	0	0	1	0	1	1	1	0	0	0	0	0	0	0	0					0		0	0							0		6	0	0
4_5_3	4	5	3	0	0	1	59	2	1	2	1	1	1		0	0	0	0	0	1	0	0	0	1	0	1	0	0	0	0					0			0							0		5	0	0
4_1_5	4	1	5	0	0	0	63	2	1	7	0				0	0	0	0	0	0	0	0	0	1	0	1	0	0	0	0					0		0	0							0		6	1	1
2_5_4	2	5	4	1	1	1	38	1	1	12	0				1	1	0	1	0	0	0	1	0	0	0	0	0	1	0	1	3		2	3	1	60	1	1	1	30	1	15	1	1	0		5	0	0
1_1_3	1	1	3	0	1	1	22	1	1	3	1	2	1		0	1	0	0	0	0	1	1	0	0	0	0	0	0	0	0					0		0	0							0		5	0	0
3_5_1	3	5	1	0	0	1	27	2	1	1	0				0	0	0	0	0	1	0	1	0	0	0	0	0	0	0	0					0		0	0							0		5	0	0
3_9_1	3	9	1	1	0	0	56	1	1	1	0				0	0	0	0	0	0	0	0	0	0	0	1	0	0	0	0					0		1	0							0		1	0	0
3_1_1	3	1	1	1	0	0	42	2	1	5	1	1	1		0	0	0	0	0	1	1	0	0	0	0	1	0	0	0	0					1	84	1	0							0		1	0	0
1_3_1	1	3	1	2	1	0	26	2	1	2	0				1	0	0	0	0	1	1	1	0	0	0	0	0	0	0	0					0		1	1	0		0		0	1	1	1	6	0	0
1_9_5	1	9	5	2	1	0	65	1	1	5	1	2	1		1	1	0	1	0	0	1	1	0	0	0	1	0	1	0	0					1	70	1	0							0		1	0	0
1_9_3	1	9	3	1	1	1	39	3	2	5	0				1	1	0	1	1	1	1	1	0	0	0	1	0	0	0	0					0		1	1	0		0		0	1	0		5	0	0
1_3_1	1	3	1	1	1	1	56	1	1	2	1	1	1		1	1	0	0	0	1	1	1	0	1	0	1	0	0	0	0					0		1	1	1	90	1	90	0	1	0		5	0	0
1_4_1	1	4	1	0	1	1	32	2	1	4	1	1	1		1	1	0	0	0	1	1	1	0	0	0	0	0	0	0	0					1	58	0	0							0		5	0	0
1_9_2	1	9	2	0	1	0	42	2	1	2	0				1	1	0	0	0	1	1	1	0	0	0	0	0	0	0	0					1	72	0	0							0		6	0	0
1_9_6	1	9	6	0	1	0	32	2	1	4	0				1	0	0	1	0	1	0	0	0	0	0	0	0	0	0	0					0		0	0							0		5	0	0
1_1_1	1	1	1	0	1	1	37	1	2	5	0				1	1	0	1	0	0	0	1	0	0	0	0	0	0	0	0					0		0	0							0		5	0	0
4_2_3	4	2	3	1	0	0	36	2	2	3	1	2	1		1	1	0	0	0	0	0	0	0	0	0	1	0	0	0	0					1	36	1	0							0		5	0	0
4_2_4	4	2	4	0	0	1	32	2	2	4	0				0	1	0	0	0	0	0	0	0	1	0	1	0	0	0	0					0		0	0							0		5	0	0
4_2_2	4	2	2	0	0	1	31	2	1	5	0				0	1	0	0	0	1	0	0	0	1	0	1	0	0	0	0					0		0	0							0		5	0	0
4_3_1	4	3	1	0	0	1	55	2	1	2	1	3	1		0	0	0	0	0	0	0	0	0	0	0	0	0	0	0	0					1	84	0	1	1	14	1	14	0	0	0		5	0	0
4_4_1	4	4	1	1	1	0	82	2	1	5	0				1	1	0	1	1	1	1	1	0	1	0	1	0	1	0	1	3		1	4	1	3	1	1	1	30	1	30	0	1	1	1	1	0	0
4_6_1	4	6	1	1	0	0	48	0	1	4	0				0	0	0	0	1	0	0	0	0	1	0	1	0	0	0	0					1	120	1	0							0		5	0	0
4_6_2	4	6	2	0	0	1	26	2	1	3	0				0	0	0	0	0	1	0	0	0	0	0	1	0	0	0	1	3		2	3	0		0	1	1	7	0		0	0	0		5	0	0
4_5_4	4	5	4	0	0	1	32	2	1	6	0				0	1	0	0	0	1	0	0	0	1	0	1	0	0	0	0					0		0	0							0		5	0	0
4_2_3	4	2	3	0	0	0	46	2	1	2	0				0	0	0	0	0	0	0	0	0	0	0	1	0	0	0	0					1	60	0	0							0		6	0	0
2_4_1	2	4	1	2	1	1	35	2	2	5	0				1	1	0	1	0	1	1	1	0	1	1	1	0	0	0	0					1	84	1	1	1	60	1	30	0	1	0		5	0	0
2_1_1	2	1	1	2	1	1	64	2	1	4	1	1	1		1	1	0	0	0	1	0	1	0	1	1	1	0	1	0	0					0		1	1	0		0		1	1	0		5	0	0
2_7_2	2	7	2	2	1	1	61	2	1	3	1	2	1		1	1	0	1	1	1	1	1	0	0	0	1	0	1	1	0					0		1	1	1	90	1	90	1	1	0		5	0	0
2_2_1	2	2	1	0	1	1	51	2	2	4	0				1	1	0	1	0	1	0	1	0	0	0	1	0	0	0	0					0		0	0							0		5	0	0
2_5_1	2	5	1	0	1	1	42	3	3	3	1	2	1		1	1	0	1	0	1	0	1	0	1	0	1	0	0	1	0					1	40	0	0							0		5	0	0
2_3_1	2	3	1	0	1	0	39	2	2	6	0				1	1	0	1	0	1	1	1	0	0	0	0	0	0	0	0					0		0	0							0		6	0	0
2_4_5	2	4	5	0	1	1	37	2	2	5	1	4	1		1	1	0	1	0	1	0	1	0	0	0	0	0	0	0	0					0		0	0							0		5	0	0
2_10_2	2	10	2	2	1	1	60	3	2	2	0				1	1	1	1	1	1	1	1	0	0	0	0	0	1	1	0					0		1	0							0		5	0	0
2_4_2	2	4	2	0	1	1	22	2	2	2	1	2	1		0	1	0	0	0	1	0	1	0	1	0	1	0	0	0	1	4		3	0	1	14	0	1	1	7	0		0	0	0		5	0	0
2_4_3	2	4	3	0	1	0	54	2	1	5	0				1	1	0	0	0	0	1	1	0	1	1	1	0	0	0	0					0		0	0							0		6	0	0
2_4_1	2	4	1	0	1	1	35	2	1	4	0				0	1	0	0	0	0	0	1	0	0	0	1	0	0	0	0					1	120	0	0							0		5	0	0
4_6_3	4	6	3	0	0	1	51	3	2	6	0				1	0	0	0	1	1	0	0	0	1	0	1	0	0	0	0					0		0	1	1	14	1	14	0	0	0		5	0	0
4_10_3	4	10	3	0	0	1	39	1	1	2	0				1	0	0	0	0	0	0	0	0	0	0	0	0	0	0	0					0		0	0							0		5	0	0
4_10_2	4	10	2	0	0	1	33	3	2	4	0				1	1	0	0	0	1	0	0	0	0	0	1	0	0	0	0					0		0	0							0		5	0	0
2_10_4	2	10	4	2	1	1	51	1	2	6	0				0	1	0	1	0	1	0	1	0	0	0	0	0	0	0	0					0		1	0							0		5	0	0
2_11_1	2	11	1	1	1	1	31	1	1	6	0				1	1	0	0	0	1	1	1	0	0	0	0	0	1	0	1	3		2	3	0		1	1	1	30	1	30	0	1	0		5	0	1
2_11_1	2	11	1	0	1	1	33	2	1	3	1	1	1																	0					0		0	1	1	7	1	7	0	0	0		5	1	1
3_6_3	3	6	3	1	1	0	43	2	1	6	0				1	0	0	0	0	1	0	1	0	0	0	0	0	0	0	0					0		1	1	1	90	1	60	0	1	0		6	1	1
2_4_5	2	4	5	1	1	1	38	2	1	3	0				1	1	0	1	0	1	1	1	0	0	0	1	0	0	0	0					0		1	0							0		5	0	0
3_6_1	3	6	1	0	1	1	28	2	1	3	0				1	0	0	0	0	1	1	1	0	1	0	1	0	0	0	0					0		0	0							0		5	0	0
3_7_3	3	7	3	0	1	0	34	2	1	3	0				1	0	0	1	0	1	1	1	0	0	0	0	0	0	0	0					1	45	0	0							0		6	0	0
3_1_2	3	1	2	0	0	0	28	3	2	5	0				1	0	0	1	0	1	1	1	0	1	0	1	0	0	0	0					0		0	1	1	7	0		0	0	0		6	0	0
3_1_3	3	1	3	0	0	1	64	0	2	6	1	2	1		0	0	0	0	0	0	0	0	0	1	1	1	0	0	0	0					0		0	1	1	14	1	14	0	0	0		5	0	0
3_9_1	3	9	1	0	0	0	54	2	1	5	0				0	0	0	0	0	1	0	0	0	0	1	0	0	0	0	0					0		0	0							0		1	0	0
3_1_3	3	1	3	1	0	1	43	2	1	5	0				1	0	0	1	0	1	1	0	0	1	0	1	0	0	0	0					0		1	1	1		1	60	0	1	0		5	0	0
2_10_1	2	10	1	1	1	1	55	2	1	6	1	1	1		0	0	0	0	0	1	0	1	0	0	0	0	0	0	0	0					0		1	1	1	60	0		0	1	0		6	0	1
4_10_3	4	10	3	1	1	1	45	2	2	3	0				1	1	0	1	0	1	1	0	0	0	0	0	0	0	0	0					0		0	0							0		5	0	0
2_2_1	2	2	1	2	1	1	59	1	1	3	0				1	0	0	0	0	1	0	1	0	0	0	0	0	0	0	0					1	18	1	1	1	90	1	30	0	1	0		5	0	0
2_10_2	2	10	2	0	1	1	29	2	2	6	0																			0					0		0	0							0		5	0	0
1_8_1	1	8	1	0	1	0	46	2	1	5	0				1	0	0	1	1	0	1	1	0	0	0	0	0	0	0	0					1	78	0	0							0		1	0	0
1_1_2	1	1	2	0	1	0	52	2	1	3	0				1	1	0	1	0	0	1	1	0	0	0	0	0	0	0	0					1	24	0	0							0		1	1	0
3_6_4	3	6	4	0	0	1	56	2	1	4	1	2	1		0	0	0	0	0	0	0	0	0	1	1	1	0	0	0	0					1	58	0	0							0		5	0	0
3_6_2	3	6	2	1	1	1	99	2	1	4	1	1	1		0	0	0	0	0	1	0	1	0	0	0	0	0	0	0	0					0		1	0							0		5	0	0
1_7_2	1	7	2	0	1	1	26	2	1	2	0				0	1	1	0	1	1	1	1	0	0	0	0	0	0	0	0					0		0	0							0		5	0	0
3_4_1	3	4	1	1	0	0	28	3	2	3	1	1	1		0	0	0	0	0	1	1	1	0	0	0	1	0	0	0	0					1	24	1	1	1	2	0		0	1	0		6	0	0
3_6_4	3	6	4	1	1	1	37	3	2	6	1	1	1		1	1	0	1	0	1	1	0	0	1	1	1	0	0	1	0					0		1	0							0		5	0	0
1_1_1	1	1	1	2	1	0	45	2	2	6	0				1	1	0	1	1	1	1	1	1	1	0	1	0	1	0	0					1	8	1	0							0		6	0	0
3_5_3	3	5	3	0	0	1	34	2	2	3	0																			1	3		2	0	0		0	0							0		5	0	0
3_5_3	3	5	3	0	0	1	34	2	1	3	0				1	1	0	1	1	1	0	0	0	1	0	1	0	0	0	1	3		2	0	0		0	0							0		5	0	0
1_3_1	1	3	1	0	1	0	44	2	1	6	1	4	1		1	0	0	1	0	1	0	1	0	0	0	0	0	0	0	1	2		3	0	0		0	0							0		1	0	0
4_1_2	4	1	2	0	0	1	42	2	1	3	1	1	1		0	0	0	0	0	0	0	0	0	1	0	1	0	0	0	1	1		1	0	1	60	0	0							0		5	0	0
1_4_2	1	4	2	1	1	1	54	2	1	5	0				1	1	0	1	0	1	1	1	0	0	0	0	0	1	1	0					1	72	0	1	1	210	1	120	0	0	0		5	0	0
2_5_3	2	5	3	0	1	0	29	2	1	1	0				0	0	0	0	0	1	1	1	0	0	0	0	0	0	0	0					1	36	0	0							0		6	0	0
4_2_1	4	2	1	0	0	1	41	3	1	6	1	1	1		0	1	0	0	0	0	1	0	0	1	0	1	0	0	0	0					0		0	0							0		5	0	0
4_5_2	4	5	2	0	0	1	37	2	2	7	0				1	1	0	0	0	0	0	0	0	1	0	0	0	0	0	0					0		0	0							0		5	0	0
1_9_3	1	9	3	0	1	1	22	3	2	7	1	1	1		1	1	0	1	1	1	0	1	0	0	0	0	0	1	0	0					0		0	0							0		5	0	0
3_6_3	3	6	3	0	0	0	46	2	2	5	0				1	0	0	0	0	0	0	1	0	0	0	0	0	0	0	0					0		0	0							0		6	0	0
2_4_4	2	4	4	0	1	1	38	2	1	4	1	1	1		1	1	0	1	0	1	1	1	0	1	1	1	0	0	0	0					0		0	0							0		5	0	0
2_3_3	2	3	3	0	1	0	30	2	1	4	1	3	1		1	0	0	0	0	0	1	1	0	0	0	1	0	0	0	1	4		1	5	1	16	0	1	1	21	1	21	0	1	1	1	6	0	0
[truncated: 55 more columns]
