# Supplementary material for: Higher loss of livelihood and impoverishment in households affected by tuberculosis compared to non-tuberculosis affected households in Zimbabwe: A cross-sectional study
Source: PLOS Glob Public Health. 2024 Jun 7;4(6):e0002745. doi: 10.1371/journal.pgph.0002745 (PMC11161058; doi:10.1371/journal.pgph.0002745)
Supplement: S1 Text — (TXT) [file pgph.0002745.s004.txt]

============================
Report:  CodeBook
Created: 12/09/2023 23:05:30
============================

------------------------------------------------------
File 1: C:\temp\for epi_course\HH questionnaire-TB.epx 
------------------------------------------------------

File 1: C:\temp\for epi_course\HH questionnaire-TB.epx
-------------------------------
Title       Livelihoods study   
Created     15/01/2021 13:31:22 
Last Edited 19/08/2022 13:21:42 
Cycle       25                  
-------------------------------
Backup on shutdown: yes
Email on shutdown: no
Project Encryption: none

Dataforms:
----------------------------------------------------------------------------------------------------------------
Caption             Created             Structure Edited    Data Edited         Sections Fields Records Deleted  
----------------------------------------------------------------------------------------------------------------
HH questionnaire_TB 15/01/2021 13:31:22 19/08/2022 13:21:42 19/08/2022 13:21:42        7    122     270       0  
----------------------------------------------------------------------------------------------------------------

---------------------------------
Caption             Fields in key 
---------------------------------
HH questionnaire_TB               
---------------------------------


=============================
Dataform: HH questionnaire_TB
=============================

List Overview
-----------------------------------------------------------------------------------------------------------------------------------------------
Name          Type    Length Missing Value(s) Value Label  Question / Caption                                                                   
-----------------------------------------------------------------------------------------------------------------------------------------------
UniqueID      String       8                               Unique Identification                                                                
province      Integer      2                  _province    Province                                                                             
sitecode      Integer      2                               Health facility code                                                                 
seqno         Integer      2                               sequential number                                                                    
hhtype        Integer      1                  _hhtype      Type of household                                                                    
residence     Integer      1                  _residency   Place of residency                                                                   
sexhh         Integer      1                  _sexhh       Sex of household head                                                                
agehh         Integer      2 99               _agehh       Age of head of household                                                             
educhh        Integer      1                  _educhh      Highest evel of education attained by head of household                              
numbrdwin     Integer      1                               Number of breadwinners                                                               
hhsize        Integer      2                               Size of household                                                                    
anychld       Integer      1                  _anychld     Do you have any other children you are looking after                                 
numchln       Integer      1                               Number of children                                                                   
guardian      Integer      1                  _guardian    Who are they living with                                                             
guardianid    String      20                               Specify guardian                                                                     
tele          Integer      1                  _radio       Television                                                                           
radio         Integer      1                  _radio       Radio                                                                                
bike          Integer      1                  _radio       motorcycle                                                                           
fridge        Integer      1                  _radio       Refridgerator                                                                        
car           Integer      1                  _radio       Car                                                                                  
acc           Integer      1                  _acc         Bank account                                                                         
gascook       Integer      1                  _gascook     Gas cooker                                                                           
flush         Integer      1                  _flush       Flush toilet                                                                         
tractor       Integer      1                  _tractor     Tractor                                                                              
cattle        Integer      1                  _cattle      Cattle                                                                               
cart          Integer      1                  _cart        Scothcart                                                                            
farm          Integer      1                  _farm        Farm or plot                                                                         
claim         Integer      1                  _claim       Gold claim                                                                           
hse           Integer      1                  _hse         House in town                                                                        
comput        Integer      1                  _comput      Computer                                                                             
death12       Integer      1                  _death12     Has there been a death in your household during the past 12 months                   
cause         Integer      1                  _cause       Cause of death during the last 12 months                                             
specify       String      20                               Specific cause of death                                                              
whodied       Integer      1                  _whodied     Who died                                                                             
orphanum      Integer      1                               How many children were orphaned as a result of the death                             
prevtb        Integer      1                  _prevtb      History of TB in the household                                                       
episode       Integer      4                               When was the last episode of TB                                                      
Currtb        Integer      1                               How many people are currently infected with TB                                       
care12        Integer      1                  _care12      Did anyone require care because of physical or mental condition                      
incomloss     Integer      1                  _incomloss   Did this result in income loss for person needing care                               
dayslost      Integer      3                               Number of days lost                                                                  
carerloss     Integer      1                  _carerloss   Did this result in loss in income for person providing care                          
carerdays     Integer      3                               How many days of work were lost by the carer                                         
needcare      Integer      1                  _needcare    Is the person still in that condition                                                
tb            Integer      1                  _tb          Was it because of TB?                                                                
changehh      Integer      1                  _changehh    Has there been a change in head of household in the last 12 months                   
changetb      Integer      1                  _changetb    Was the change a result of TB/MDR-TB                                                 
currhh        Integer      1                  _currhh      Current head of household                                                            
                                                                                                                                                
Section2      Section                                                                                                                           
> cheapxl     Integer      1                  _cheapxl     Moved children to a cheaper school during the past 12 months                         
> dropxl      Integer      1                  _dropxl      Have your children dropped from school during the last 12 months                     
> duetotb     Integer      1                  _tb          Was this due to TB                                                                   
                                                                                                                                                
Section1      Section                                      FINANCIAL CAPITAL                                                                    
> soldassets  Integer      1                  _soldassets  Did you sell any household items in the last 12 months                               
> asset1      String      20                               First asset sold                                                                     
> numasset1   Integer      2                               Number of units sold of asset 1                                                      
> spasset1    Integer      4                               Selling price for asset 1                                                            
> mktprice1   Integer      4                               Market price of asset 1                                                              
> asset2      String      20                               Second asset sold                                                                    
> numasset2   Integer      2                               Number of units sold of asset 2                                                      
> spasset2    Integer      4                               Selling price for asset 2                                                            
> mktprice2   Integer      4                               Market price for asset 2                                                             
> asset3      String      20                               Third asset sold                                                                     
> numasset3   Integer      2                               Number of units sold of third asset                                                  
> spasset3    Integer      4                               Selling price for asset 3                                                            
> mktprice3   Integer      4                               Market price for asset 3                                                             
> asset4      String      20                               Fourth asset sold                                                                    
> numasset4   Integer      2                               Number of asset 4 units sold                                                         
> spasset4    Integer      4                               Selling price asset 4                                                                
> mktprice4   Integer      4                               Market price of asset 4                                                              
> asset5      String      20                               Name of fifth asset sold                                                             
> numasset5   Integer      2                               Number of units sold of 5th asset                                                    
> spasset5    Integer      4                               Selling price of asset 5                                                             
> mktprice5   Integer      5                               market price of asset 5                                                              
> fintb       Integer      1                  _fintb       Was it to finance TB treatment                                                       
> dissaving   Integer      1                  _dissaving   Did you spend some savings during the last 12 months                                 
> usdspend    Integer      4                               Amount of savings money spend                                                        
> prevearn    Integer      4                               Household earnings 12 months ago                                                     
> currearn    Integer      4                               Current earning for the household                                                    
> borrow      Integer      1                  _borrow      Did your household borrow some money during the last 12 months                       
> amnt        Integer      4                               Amount borrowed                                                                      
> lender      Integer      1                  _lender      From whom did you borrow                                                             
> repay       Integer      1                  _repay       Are you expected to repay the loan                                                   
> borrowtb    Integer      1                  _borrowtb    Was the loan neccessitated by TB/MDR-TB illness                                      
> failrepay   Integer      1                  _failrepay   Have you ever failed to repay loans during the last 12 months                        
> pledged     Integer      1                  _pledged     Have you pledged future crops/livestock during the last 12 months                    
> fintbrx     Integer      1                  _fintb       Was it because you wanted to finance TB treatment                                    
> finimpactb  Integer      1                  _finimpact   Financial impact of TB on household                                                  
                                                                                                                                                
speclender    String      20                               Specify lender                                                                       
                                                                                                                                                
Section3      Section                                      Social Capital                                                                       
> sptgrp      Integer      1                  _sptgrp      Are you a member of an informal or community organisation                            
> spt12       Integer      1                  _spt12       Has your household received support from the support group during the last 12 months 
> tbspt       Integer      1                  _tbspt       Was it because your household was affected by TB                                     
> relneigh    Integer      2                               Relationship with neighbours                                                         
> relfam      Integer      2                               Relationship with extended family                                                    
> nrelchange  Integer      1                  _nrelchange  Has relationship with neighoburs changed                                             
> worse       Integer      1                  _worse       Has it changed for the worse                                                         
> frelchange  Integer      1                  _frelchange  Has relationship with extended family change                                         
> fworse      Integer      1                  _fworse      Has relationship with family changed for the worse                                   
> ctb         Integer      1                  _ctb         Is the change due to TB or MDR-TB                                                    
                                                                                                                                                
Section4      Section                                      Natural Capital                                                                      
> lostland    Integer      1                  _lostland    Have your household lost a piece of land                                             
> lease       Integer      1                  _lease       Have you ended up leasing some of your land                                          
> idle        Integer      1                  _idle        Is there land that is now lying idle                                                 
> fertile     Integer      1                  _fertile     Has your land lost its fertility                                                     
> drout       Integer      1                  _drout       Did you experience droughts or floods                                                
> pestilenz   Integer      1                  _pestilenz   Did your livestock die of diseases                                                   
                                                                                                                                                
Section5      Section                                      Physical capital                                                                     
> prodasset   Integer      1                  _prodasset   Did you sell or lose productive assets                                               
> decasset    Integer      1                  _decassets   Reduction in number of productive assets                                             
> failrestock Integer      1                  _failrestock Did the household find it difficult to replace productive assets                     
> redqualit   Integer      1                  _redqualit   Was there a reduction in the quality of productive assets                            
> fintbmdr    Integer      1                  _fintbmdr    Was it to finance TB or MDR-TB                                                       
> failrepair  Integer      1                  _failrepair  Do your houses and/or machinery need repair but you cannot afford the repairs        
> insufood    Integer      1                  _insufood    Do you think you have insufficient food for survival                                 
                                                                                                                                                
Section6      Section                                      Last section                                                                         
> bedhungry   Integer      1                  _bedhungry   Did you go to bed hungry in the last 4 weeks                                         
> daynite     Integer      1                  _daynite     Did you go a whole day and night withut eating anything                              
> worryfd     Integer      1                  _worryfd     Worry you will not have enough food                                                  
> redmeals    Integer      1                  _redmeals    Have you reduced the number of meals                                                 
> redmeat     Integer      1                  _redmeat     Have you reduced intake of meat or fish                                              
> socspt      Integer      1                  _socspt      Did you receive social support during the last 12 months                             
> supttype    Integer      1                  _supttype    Type of social support                                                               
> valuesupt   Integer      3                               What was the value of social support                                                 
> currsupt    Integer      1                  _currsupt    Are you still receiving support                                                      
> lhoodstat   Integer      1                  _lhoodstat   Your livelihood has                                                                  
> socsupt     Integer      1                  _socsupt     Have you received social support during the last 12 months                           
> suptype     String      20                               Type of social support received                                                      
-----------------------------------------------------------------------------------------------------------------------------------------------

.-^-..-^-..-^-..-^-..-^-..-^-..-^-..-^-..-^-..-^-..-^-..-^-.

Variable: UniqueID: Unique Identification
-------------------------
Type               String 
Length                  8 
Entry Mode       No Enter 
Confirm Entry        true 
Show Value Label     true 
-------------------------


.-^-..-^-..-^-..-^-..-^-..-^-..-^-..-^-..-^-..-^-..-^-..-^-.

Variable: province: Province
---------------------------
Type                Integer 
Length                    2 
Entry Mode       Must Enter 
Range                   1-4 
Confirm Entry          true 
Show Value Label       true 
Show Picklist          true 
---------------------------

Value label: _province [I]: (Integer)
----------------------------------------------------
Value Label              Missing (M), set: _province 
----------------------------------------------------
1     Harare                                         
2     Bulwayo                                        
3     Masvingo                                       
4     Matebeleland South                             
----------------------------------------------------

.-^-..-^-..-^-..-^-..-^-..-^-..-^-..-^-..-^-..-^-..-^-..-^-.

Variable: sitecode: Health facility code
---------------------------
Type                Integer 
Length                    2 
Entry Mode       Must Enter 
Range                  1-11 
Confirm Entry          true 
Show Value Label       true 
---------------------------


.-^-..-^-..-^-..-^-..-^-..-^-..-^-..-^-..-^-..-^-..-^-..-^-.

Variable: seqno: sequential number
-------------------------------------------------------------
Type                                                  Integer 
Length                                                      2 
Entry Mode                                         Must Enter 
Range                                                    1-20 
Calculation      Combine String:                              
                 UniqueID=province + - + sitecode + - + seqno 
Confirm Entry                                            true 
Show Value Label                                         true 
-------------------------------------------------------------


.-^-..-^-..-^-..-^-..-^-..-^-..-^-..-^-..-^-..-^-..-^-..-^-.

Variable: hhtype: Type of household
---------------------------
Type                Integer 
Length                    1 
Entry Mode       Must Enter 
Show Value Label       true 
Show Picklist          true 
---------------------------

Value label: _hhtype [I]: (Integer)
----------------------------------------------------------------------
Value Label                                  Missing (M), set: _hhtype 
----------------------------------------------------------------------
0     Community household                                              
1     Drug susceptible TB affected household                           
2     Drug resistant TB affected household                             
----------------------------------------------------------------------

.-^-..-^-..-^-..-^-..-^-..-^-..-^-..-^-..-^-..-^-..-^-..-^-.

Variable: residence: Place of residency
---------------------------
Type                Integer 
Length                    1 
Entry Mode       Must Enter 
Show Value Label       true 
Show Picklist          true 
---------------------------

Value label: _residency [I]: (Integer)
----------------------------------------
Value Label Missing (M), set: _residency 
----------------------------------------
0     Rural                              
1     Urban                              
----------------------------------------

.-^-..-^-..-^-..-^-..-^-..-^-..-^-..-^-..-^-..-^-..-^-..-^-.

Variable: sexhh: Sex of household head
---------------------------
Type                Integer 
Length                    1 
Entry Mode       Must Enter 
Show Value Label       true 
Show Picklist          true 
---------------------------

Value label: _sexhh [I]: (Integer)
-------------------------------------
Value Label  Missing (M), set: _sexhh 
-------------------------------------
1     Male                            
0     Female                          
-------------------------------------

.-^-..-^-..-^-..-^-..-^-..-^-..-^-..-^-..-^-..-^-..-^-..-^-.

Variable: agehh: Age of head of household
---------------------------
Type                Integer 
Length                    2 
Entry Mode       Must Enter 
Range                 15-98 
Show Value Label       true 
---------------------------

Value label: _agehh [I]: (Integer)
-------------------------------------------
Value Label        Missing (M), set: _agehh 
-------------------------------------------
99    Not recorded            M             
-------------------------------------------

.-^-..-^-..-^-..-^-..-^-..-^-..-^-..-^-..-^-..-^-..-^-..-^-.

Variable: educhh: Highest evel of education attained by head of household
---------------------------
Type                Integer 
Length                    1 
Entry Mode       Must Enter 
Show Value Label       true 
Show Picklist          true 
---------------------------

Value label: _educhh [I]: (Integer)
----------------------------------------------------
Value Label                Missing (M), set: _educhh 
----------------------------------------------------
0     Never been to school                           
1     Primary                                        
2     Secondary                                      
3     Tertiary                                       
----------------------------------------------------

.-^-..-^-..-^-..-^-..-^-..-^-..-^-..-^-..-^-..-^-..-^-..-^-.

Variable: numbrdwin: Number of breadwinners
---------------------------
Type                Integer 
Length                    1 
Entry Mode       Must Enter 
Show Value Label       true 
---------------------------


.-^-..-^-..-^-..-^-..-^-..-^-..-^-..-^-..-^-..-^-..-^-..-^-.

Variable: hhsize: Size of household
------------------------
Type             Integer 
Length                 2 
Range               1-20 
Confirm Entry       true 
Show Value Label    true 
------------------------


.-^-..-^-..-^-..-^-..-^-..-^-..-^-..-^-..-^-..-^-..-^-..-^-.

Variable: anychld: Do you have any other children you are looking after
---------------------------
Type                Integer 
Length                    1 
Entry Mode       Must Enter 
Jumps            0 > tele   
Show Value Label       true 
Show Picklist          true 
---------------------------

Value label: _anychld [I]: (Integer)
--------------------------------------
Value Label Missing (M), set: _anychld 
--------------------------------------
0     No                               
1     Yes                              
--------------------------------------

.-^-..-^-..-^-..-^-..-^-..-^-..-^-..-^-..-^-..-^-..-^-..-^-.

Variable: numchln: Number of children
------------------------
Type             Integer 
Length                 1 
Show Value Label    true 
------------------------


.-^-..-^-..-^-..-^-..-^-..-^-..-^-..-^-..-^-..-^-..-^-..-^-.

Variable: guardian: Who are they living with
------------------------------------
Type                         Integer 
Length                             1 
Jumps            1 > Skip Next Field 
                 2 > Skip Next Field 
                 3 > Skip Next Field 
Show Value Label                true 
Show Picklist                   true 
------------------------------------

Value label: _guardian [I]: (Integer)
-------------------------------------------------
Value Label           Missing (M), set: _guardian 
-------------------------------------------------
1     Relatives                                   
2     Neighbours                                  
3     Strangers                                   
4     Other (Specify)                             
-------------------------------------------------

.-^-..-^-..-^-..-^-..-^-..-^-..-^-..-^-..-^-..-^-..-^-..-^-.

Variable: guardianid: Specify guardian
-----------------------
Type             String 
Length               20 
Show Value Label   true 
-----------------------


.-^-..-^-..-^-..-^-..-^-..-^-..-^-..-^-..-^-..-^-..-^-..-^-.

Variable: tele: Television
------------------------
Type             Integer 
Length                 1 
Show Value Label    true 
Show Picklist       true 
------------------------

Value label: _radio [I]: (Integer)
------------------------------------
Value Label Missing (M), set: _radio 
------------------------------------
0     No                             
1     Yes                            
------------------------------------

.-^-..-^-..-^-..-^-..-^-..-^-..-^-..-^-..-^-..-^-..-^-..-^-.

Variable: radio: Radio
------------------------
Type             Integer 
Length                 1 
Show Value Label    true 
Show Picklist       true 
------------------------

Value label: _radio [I]: (Integer)
------------------------------------
Value Label Missing (M), set: _radio 
------------------------------------
0     No                             
1     Yes                            
------------------------------------

.-^-..-^-..-^-..-^-..-^-..-^-..-^-..-^-..-^-..-^-..-^-..-^-.

Variable: bike: motorcycle
------------------------
Type             Integer 
Length                 1 
Show Value Label    true 
Show Picklist       true 
------------------------

Value label: _radio [I]: (Integer)
------------------------------------
Value Label Missing (M), set: _radio 
------------------------------------
0     No                             
1     Yes                            
------------------------------------

.-^-..-^-..-^-..-^-..-^-..-^-..-^-..-^-..-^-..-^-..-^-..-^-.

Variable: fridge: Refridgerator
------------------------
Type             Integer 
Length                 1 
Show Value Label    true 
Show Picklist       true 
------------------------

Value label: _radio [I]: (Integer)
------------------------------------
Value Label Missing (M), set: _radio 
------------------------------------
0     No                             
1     Yes                            
------------------------------------

.-^-..-^-..-^-..-^-..-^-..-^-..-^-..-^-..-^-..-^-..-^-..-^-.

Variable: car: Car
------------------------
Type             Integer 
Length                 1 
Show Value Label    true 
Show Picklist       true 
------------------------

Value label: _radio [I]: (Integer)
------------------------------------
Value Label Missing (M), set: _radio 
------------------------------------
0     No                             
1     Yes                            
------------------------------------

.-^-..-^-..-^-..-^-..-^-..-^-..-^-..-^-..-^-..-^-..-^-..-^-.

Variable: acc: Bank account
------------------------
Type             Integer 
Length                 1 
Show Value Label    true 
Show Picklist       true 
------------------------

Value label: _acc [I]: (Integer)
----------------------------------
Value Label Missing (M), set: _acc 
----------------------------------
0     No                           
1     Yes                          
----------------------------------

.-^-..-^-..-^-..-^-..-^-..-^-..-^-..-^-..-^-..-^-..-^-..-^-.

Variable: gascook: Gas cooker
------------------------
Type             Integer 
Length                 1 
Show Value Label    true 
Show Picklist       true 
------------------------

Value label: _gascook [I]: (Integer)
--------------------------------------
Value Label Missing (M), set: _gascook 
--------------------------------------
0     No                               
1     Yes                              
--------------------------------------

.-^-..-^-..-^-..-^-..-^-..-^-..-^-..-^-..-^-..-^-..-^-..-^-.

Variable: flush: Flush toilet
------------------------
Type             Integer 
Length                 1 
Show Value Label    true 
Show Picklist       true 
------------------------

Value label: _flush [I]: (Integer)
------------------------------------
Value Label Missing (M), set: _flush 
------------------------------------
0     No                             
1     Yes                            
------------------------------------

.-^-..-^-..-^-..-^-..-^-..-^-..-^-..-^-..-^-..-^-..-^-..-^-.

Variable: tractor: Tractor
------------------------
Type             Integer 
Length                 1 
Show Value Label    true 
Show Picklist       true 
------------------------

Value label: _tractor [I]: (Integer)
--------------------------------------
Value Label Missing (M), set: _tractor 
--------------------------------------
0     No                               
1     Yes                              
--------------------------------------

.-^-..-^-..-^-..-^-..-^-..-^-..-^-..-^-..-^-..-^-..-^-..-^-.

Variable: cattle: Cattle
------------------------
Type             Integer 
Length                 1 
Show Value Label    true 
Show Picklist       true 
------------------------

Value label: _cattle [I]: (Integer)
-------------------------------------
Value Label Missing (M), set: _cattle 
-------------------------------------
0     No                              
1     Yes                             
-------------------------------------

.-^-..-^-..-^-..-^-..-^-..-^-..-^-..-^-..-^-..-^-..-^-..-^-.

Variable: cart: Scothcart
------------------------
Type             Integer 
Length                 1 
Show Value Label    true 
Show Picklist       true 
------------------------

Value label: _cart [I]: (Integer)
-----------------------------------
Value Label Missing (M), set: _cart 
-----------------------------------
0     No                            
1     Yes                           
-----------------------------------

.-^-..-^-..-^-..-^-..-^-..-^-..-^-..-^-..-^-..-^-..-^-..-^-.

Variable: farm: Farm or plot
------------------------
Type             Integer 
Length                 1 
Show Value Label    true 
Show Picklist       true 
------------------------

Value label: _farm [I]: (Integer)
-----------------------------------
Value Label Missing (M), set: _farm 
-----------------------------------
0     No                            
1     Yes                           
-----------------------------------

.-^-..-^-..-^-..-^-..-^-..-^-..-^-..-^-..-^-..-^-..-^-..-^-.

Variable: claim: Gold claim
------------------------
Type             Integer 
Length                 1 
Show Value Label    true 
Show Picklist       true 
------------------------

Value label: _claim [I]: (Integer)
------------------------------------
Value Label Missing (M), set: _claim 
------------------------------------
0     No                             
1     Yes                            
------------------------------------

.-^-..-^-..-^-..-^-..-^-..-^-..-^-..-^-..-^-..-^-..-^-..-^-.

Variable: hse: House in town
------------------------
Type             Integer 
Length                 1 
Show Value Label    true 
Show Picklist       true 
------------------------

Value label: _hse [I]: (Integer)
----------------------------------
Value Label Missing (M), set: _hse 
----------------------------------
0     No                           
1     Yes                          
----------------------------------

.-^-..-^-..-^-..-^-..-^-..-^-..-^-..-^-..-^-..-^-..-^-..-^-.

Variable: comput: Computer
------------------------
Type             Integer 
Length                 1 
Show Value Label    true 
Show Picklist       true 
------------------------

Value label: _comput [I]: (Integer)
-------------------------------------
Value Label Missing (M), set: _comput 
-------------------------------------
0     No                              
1     Yes                             
-------------------------------------

.-^-..-^-..-^-..-^-..-^-..-^-..-^-..-^-..-^-..-^-..-^-..-^-.

Variable: death12: Has there been a death in your household during the past 12 months
---------------------------
Type                Integer 
Length                    1 
Entry Mode       Must Enter 
Jumps            0 > prevtb 
Show Value Label       true 
Show Picklist          true 
---------------------------

Value label: _death12 [I]: (Integer)
--------------------------------------
Value Label Missing (M), set: _death12 
--------------------------------------
0     No                               
1     Yes                              
--------------------------------------

.-^-..-^-..-^-..-^-..-^-..-^-..-^-..-^-..-^-..-^-..-^-..-^-.

Variable: cause: Cause of death during the last 12 months
------------------------------------
Type                         Integer 
Length                             1 
Jumps            1 > Skip Next Field 
                 2 > Skip Next Field 
                 3 > Skip Next Field 
                 4 > Skip Next Field 
                 5 > Skip Next Field 
Show Value Label                true 
Show Picklist                   true 
------------------------------------

Value label: _cause [I]: (Integer)
----------------------------------------------
Value Label           Missing (M), set: _cause 
----------------------------------------------
1     Accident                                 
2     Short illness                            
3     Chronic illness                          
4     TB                                       
5     COVID                                    
6     Other (specify)                          
----------------------------------------------

.-^-..-^-..-^-..-^-..-^-..-^-..-^-..-^-..-^-..-^-..-^-..-^-.

Variable: specify: Specific cause of death
-----------------------
Type             String 
Length               20 
Show Value Label   true 
-----------------------


.-^-..-^-..-^-..-^-..-^-..-^-..-^-..-^-..-^-..-^-..-^-..-^-.

Variable: whodied: Who died
------------------------
Type             Integer 
Length                 1 
Show Value Label    true 
Show Picklist       true 
------------------------

Value label: _whodied [I]: (Integer)
------------------------------------------------------
Value Label                 Missing (M), set: _whodied 
------------------------------------------------------
1     Income earning male                              
2     Income earning female                            
3     Dependant male                                   
4     Dependant female                                 
------------------------------------------------------

.-^-..-^-..-^-..-^-..-^-..-^-..-^-..-^-..-^-..-^-..-^-..-^-.

Variable: orphanum: How many children were orphaned as a result of the death
------------------------
Type             Integer 
Length                 1 
Range                0-9 
Show Value Label    true 
------------------------


.-^-..-^-..-^-..-^-..-^-..-^-..-^-..-^-..-^-..-^-..-^-..-^-.

Variable: prevtb: History of TB in the household
------------------------------------
Type                         Integer 
Length                             1 
Entry Mode                Must Enter 
Jumps            0 > Skip Next Field 
Show Value Label                true 
Show Picklist                   true 
------------------------------------

Value label: _prevtb [I]: (Integer)
-------------------------------------
Value Label Missing (M), set: _prevtb 
-------------------------------------
0     No                              
1     Yes                             
-------------------------------------

.-^-..-^-..-^-..-^-..-^-..-^-..-^-..-^-..-^-..-^-..-^-..-^-.

Variable: episode: When was the last episode of TB
------------------------
Type             Integer 
Length                 4 
Show Value Label    true 
------------------------


.-^-..-^-..-^-..-^-..-^-..-^-..-^-..-^-..-^-..-^-..-^-..-^-.

Variable: Currtb: How many people are currently infected with TB
------------------------
Type             Integer 
Length                 1 
Range                0-5 
Show Value Label    true 
------------------------


.-^-..-^-..-^-..-^-..-^-..-^-..-^-..-^-..-^-..-^-..-^-..-^-.

Variable: care12: Did anyone require care because of physical or mental condition
-----------------------------
Type                  Integer 
Length                      1 
Entry Mode         Must Enter 
Jumps            0 > changehh 
Show Value Label         true 
Show Picklist            true 
-----------------------------

Value label: _care12 [I]: (Integer)
-------------------------------------
Value Label Missing (M), set: _care12 
-------------------------------------
1     Yes                             
0     No                              
-------------------------------------

.-^-..-^-..-^-..-^-..-^-..-^-..-^-..-^-..-^-..-^-..-^-..-^-.

Variable: incomloss: Did this result in income loss for person needing care
------------------------------------
Type                         Integer 
Length                             1 
Jumps            0 > Skip Next Field 
Show Value Label                true 
Show Picklist                   true 
------------------------------------

Value label: _incomloss [I]: (Integer)
----------------------------------------
Value Label Missing (M), set: _incomloss 
----------------------------------------
1     Yes                                
0     No                                 
----------------------------------------

.-^-..-^-..-^-..-^-..-^-..-^-..-^-..-^-..-^-..-^-..-^-..-^-.

Variable: dayslost: Number of days lost
------------------------
Type             Integer 
Length                 3 
Range              0-400 
Show Value Label    true 
------------------------


.-^-..-^-..-^-..-^-..-^-..-^-..-^-..-^-..-^-..-^-..-^-..-^-.

Variable: carerloss: Did this result in loss in income for person providing care
------------------------------------
Type                         Integer 
Length                             1 
Jumps            0 > Skip Next Field 
Show Value Label                true 
Show Picklist                   true 
------------------------------------

Value label: _carerloss [I]: (Integer)
----------------------------------------
Value Label Missing (M), set: _carerloss 
----------------------------------------
1     Yes                                
0     No                                 
----------------------------------------

.-^-..-^-..-^-..-^-..-^-..-^-..-^-..-^-..-^-..-^-..-^-..-^-.

Variable: carerdays: How many days of work were lost by the carer
------------------------
Type             Integer 
Length                 3 
Range              0-400 
Show Value Label    true 
------------------------


.-^-..-^-..-^-..-^-..-^-..-^-..-^-..-^-..-^-..-^-..-^-..-^-.

Variable: needcare: Is the person still in that condition
------------------------
Type             Integer 
Length                 1 
Show Value Label    true 
Show Picklist       true 
------------------------

Value label: _needcare [I]: (Integer)
---------------------------------------
Value Label Missing (M), set: _needcare 
---------------------------------------
0     No                                
1     Yes                               
---------------------------------------

.-^-..-^-..-^-..-^-..-^-..-^-..-^-..-^-..-^-..-^-..-^-..-^-.

Variable: tb: Was it because of TB?
------------------------
Type             Integer 
Length                 1 
Show Value Label    true 
Show Picklist       true 
------------------------

Value label: _tb [I]: (Integer)
------------------------------------------
Value Label          Missing (M), set: _tb 
------------------------------------------
0     No                                   
1     Yes                                  
2     Not applicable                       
------------------------------------------

.-^-..-^-..-^-..-^-..-^-..-^-..-^-..-^-..-^-..-^-..-^-..-^-.

Variable: changehh: Has there been a change in head of household in the last 12 months
------------------------------------
Type                         Integer 
Length                             1 
Jumps            0 > Skip Next Field 
Show Value Label                true 
Show Picklist                   true 
------------------------------------

Value label: _changehh [I]: (Integer)
---------------------------------------
Value Label Missing (M), set: _changehh 
---------------------------------------
0     No                                
1     Yes                               
---------------------------------------

.-^-..-^-..-^-..-^-..-^-..-^-..-^-..-^-..-^-..-^-..-^-..-^-.

Variable: changetb: Was the change a result of TB/MDR-TB
------------------------
Type             Integer 
Length                 1 
Show Value Label    true 
Show Picklist       true 
------------------------

Value label: _changetb [I]: (Integer)
---------------------------------------
Value Label Missing (M), set: _changetb 
---------------------------------------
1     Yes                               
0     No                                
---------------------------------------

.-^-..-^-..-^-..-^-..-^-..-^-..-^-..-^-..-^-..-^-..-^-..-^-.

Variable: currhh: Current head of household
---------------------------
Type                Integer 
Length                    1 
Entry Mode       Must Enter 
Show Value Label       true 
Show Picklist          true 
---------------------------

Value label: _currhh [I]: (Integer)
-------------------------------------------------
Value Label             Missing (M), set: _currhh 
-------------------------------------------------
1     Adult widow                                 
2     Adult widower                               
3     Orphan                                      
4     Elderly man/woman                           
5     Adult man                                   
6     Adult woman                                 
-------------------------------------------------

.-^-..-^-..-^-..-^-..-^-..-^-..-^-..-^-..-^-..-^-..-^-..-^-.

Variable: cheapxl: Moved children to a cheaper school during the past 12 months
------------------------
Type             Integer 
Length                 1 
Show Value Label    true 
Show Picklist       true 
------------------------

Value label: _cheapxl [I]: (Integer)
--------------------------------------
Value Label Missing (M), set: _cheapxl 
--------------------------------------
0     No                               
1     Yes                              
--------------------------------------

.-^-..-^-..-^-..-^-..-^-..-^-..-^-..-^-..-^-..-^-..-^-..-^-.

Variable: dropxl: Have your children dropped from school during the last 12 months
------------------------
Type             Integer 
Length                 1 
Show Value Label    true 
Show Picklist       true 
------------------------

Value label: _dropxl [I]: (Integer)
-------------------------------------
Value Label Missing (M), set: _dropxl 
-------------------------------------
0     No                              
1     Yes                             
-------------------------------------

.-^-..-^-..-^-..-^-..-^-..-^-..-^-..-^-..-^-..-^-..-^-..-^-.

Variable: duetotb: Was this due to TB
------------------------
Type             Integer 
Length                 1 
Show Value Label    true 
Show Picklist       true 
------------------------

Value label: _tb [I]: (Integer)
------------------------------------------
Value Label          Missing (M), set: _tb 
------------------------------------------
0     No                                   
1     Yes                                  
2     Not applicable                       
------------------------------------------

.-^-..-^-..-^-..-^-..-^-..-^-..-^-..-^-..-^-..-^-..-^-..-^-.

Variable: soldassets: Did you sell any household items in the last 12 months
------------------------------
Type                   Integer 
Length                       1 
Entry Mode          Must Enter 
Jumps            0 > dissaving 
Show Value Label          true 
Show Picklist             true 
------------------------------

Value label: _soldassets [I]: (Integer)
-----------------------------------------
Value Label Missing (M), set: _soldassets 
-----------------------------------------
1     Yes                                 
0     No                                  
-----------------------------------------

.-^-..-^-..-^-..-^-..-^-..-^-..-^-..-^-..-^-..-^-..-^-..-^-.

Variable: asset1: First asset sold
-----------------------
Type             String 
Length               20 
Show Value Label   true 
-----------------------


.-^-..-^-..-^-..-^-..-^-..-^-..-^-..-^-..-^-..-^-..-^-..-^-.

Variable: numasset1: Number of units sold of asset 1
------------------------
Type             Integer 
Length                 2 
Range               1-50 
Show Value Label    true 
------------------------


.-^-..-^-..-^-..-^-..-^-..-^-..-^-..-^-..-^-..-^-..-^-..-^-.

Variable: spasset1: Selling price for asset 1
------------------------
Type             Integer 
Length                 4 
Show Value Label    true 
------------------------


.-^-..-^-..-^-..-^-..-^-..-^-..-^-..-^-..-^-..-^-..-^-..-^-.

Variable: mktprice1: Market price of asset 1
------------------------
Type             Integer 
Length                 4 
Show Value Label    true 
------------------------


.-^-..-^-..-^-..-^-..-^-..-^-..-^-..-^-..-^-..-^-..-^-..-^-.

Variable: asset2: Second asset sold
-----------------------
Type             String 
Length               20 
Show Value Label   true 
-----------------------


.-^-..-^-..-^-..-^-..-^-..-^-..-^-..-^-..-^-..-^-..-^-..-^-.

Variable: numasset2: Number of units sold of asset 2
------------------------
Type             Integer 
Length                 2 
Range               0-50 
Show Value Label    true 
------------------------


.-^-..-^-..-^-..-^-..-^-..-^-..-^-..-^-..-^-..-^-..-^-..-^-.

Variable: spasset2: Selling price for asset 2
------------------------
Type             Integer 
Length                 4 
Show Value Label    true 
------------------------


.-^-..-^-..-^-..-^-..-^-..-^-..-^-..-^-..-^-..-^-..-^-..-^-.

Variable: mktprice2: Market price for asset 2
------------------------
Type             Integer 
Length                 4 
Show Value Label    true 
------------------------


.-^-..-^-..-^-..-^-..-^-..-^-..-^-..-^-..-^-..-^-..-^-..-^-.

Variable: asset3: Third asset sold
-----------------------
Type             String 
Length               20 
Show Value Label   true 
-----------------------


.-^-..-^-..-^-..-^-..-^-..-^-..-^-..-^-..-^-..-^-..-^-..-^-.

Variable: numasset3: Number of units sold of third asset
------------------------
Type             Integer 
Length                 2 
Range               0-50 
Show Value Label    true 
------------------------


.-^-..-^-..-^-..-^-..-^-..-^-..-^-..-^-..-^-..-^-..-^-..-^-.

Variable: spasset3: Selling price for asset 3
------------------------
Type             Integer 
Length                 4 
Show Value Label    true 
------------------------


.-^-..-^-..-^-..-^-..-^-..-^-..-^-..-^-..-^-..-^-..-^-..-^-.

Variable: mktprice3: Market price for asset 3
------------------------
Type             Integer 
Length                 4 
Show Value Label    true 
------------------------


.-^-..-^-..-^-..-^-..-^-..-^-..-^-..-^-..-^-..-^-..-^-..-^-.

Variable: asset4: Fourth asset sold
-----------------------
Type             String 
Length               20 
Show Value Label   true 
-----------------------


.-^-..-^-..-^-..-^-..-^-..-^-..-^-..-^-..-^-..-^-..-^-..-^-.

Variable: numasset4: Number of asset 4 units sold
------------------------
Type             Integer 
Length                 2 
Range               0-50 
Show Value Label    true 
------------------------


.-^-..-^-..-^-..-^-..-^-..-^-..-^-..-^-..-^-..-^-..-^-..-^-.

Variable: spasset4: Selling price asset 4
------------------------
Type             Integer 
Length                 4 
Range             1-9000 
Show Value Label    true 
------------------------


.-^-..-^-..-^-..-^-..-^-..-^-..-^-..-^-..-^-..-^-..-^-..-^-.

Variable: mktprice4: Market price of asset 4
------------------------
Type             Integer 
Length                 4 
Show Value Label    true 
------------------------


.-^-..-^-..-^-..-^-..-^-..-^-..-^-..-^-..-^-..-^-..-^-..-^-.

Variable: asset5: Name of fifth asset sold
-----------------------
Type             String 
Length               20 
Show Value Label   true 
-----------------------


.-^-..-^-..-^-..-^-..-^-..-^-..-^-..-^-..-^-..-^-..-^-..-^-.

Variable: numasset5: Number of units sold of 5th asset
------------------------
Type             Integer 
Length                 2 
Range               0-50 
Show Value Label    true 
------------------------


.-^-..-^-..-^-..-^-..-^-..-^-..-^-..-^-..-^-..-^-..-^-..-^-.

Variable: spasset5: Selling price of asset 5
------------------------
Type             Integer 
Length                 4 
Show Value Label    true 
------------------------


.-^-..-^-..-^-..-^-..-^-..-^-..-^-..-^-..-^-..-^-..-^-..-^-.

Variable: mktprice5: market price of asset 5
------------------------
Type             Integer 
Length                 5 
Show Value Label    true 
------------------------


.-^-..-^-..-^-..-^-..-^-..-^-..-^-..-^-..-^-..-^-..-^-..-^-.

Variable: fintb: Was it to finance TB treatment
------------------------
Type             Integer 
Length                 1 
Show Value Label    true 
Show Picklist       true 
------------------------

Value label: _fintb [I]: (Integer)
---------------------------------------------
Value Label          Missing (M), set: _fintb 
---------------------------------------------
1     Yes                                     
0     No                                      
2     Not applicable                          
---------------------------------------------

.-^-..-^-..-^-..-^-..-^-..-^-..-^-..-^-..-^-..-^-..-^-..-^-.

Variable: dissaving: Did you spend some savings during the last 12 months
------------------------------------
Type                         Integer 
Length                             1 
Entry Mode                Must Enter 
Jumps            0 > Skip Next Field 
Show Value Label                true 
Show Picklist                   true 
------------------------------------

Value label: _dissaving [I]: (Integer)
----------------------------------------
Value Label Missing (M), set: _dissaving 
----------------------------------------
1     Yes                                
0     No                                 
----------------------------------------

.-^-..-^-..-^-..-^-..-^-..-^-..-^-..-^-..-^-..-^-..-^-..-^-.

Variable: usdspend: Amount of savings money spend
------------------------
Type             Integer 
Length                 4 
Show Value Label    true 
------------------------


.-^-..-^-..-^-..-^-..-^-..-^-..-^-..-^-..-^-..-^-..-^-..-^-.

Variable: prevearn: Household earnings 12 months ago
------------------------
Type             Integer 
Length                 4 
Range             0-5000 
Show Value Label    true 
------------------------


.-^-..-^-..-^-..-^-..-^-..-^-..-^-..-^-..-^-..-^-..-^-..-^-.

Variable: currearn: Current earning for the household
------------------------
Type             Integer 
Length                 4 
Range             0-4000 
Show Value Label    true 
------------------------


.-^-..-^-..-^-..-^-..-^-..-^-..-^-..-^-..-^-..-^-..-^-..-^-.

Variable: borrow: Did your household borrow some money during the last 12 months
------------------------------
Type                   Integer 
Length                       1 
Entry Mode          Must Enter 
Jumps            0 > failrepay 
Show Value Label          true 
Show Picklist             true 
------------------------------

Value label: _borrow [I]: (Integer)
-------------------------------------
Value Label Missing (M), set: _borrow 
-------------------------------------
1     Yes                             
0     No                              
-------------------------------------

.-^-..-^-..-^-..-^-..-^-..-^-..-^-..-^-..-^-..-^-..-^-..-^-.

Variable: amnt: Amount borrowed
------------------------
Type             Integer 
Length                 4 
Range             0-5000 
Show Value Label    true 
------------------------


.-^-..-^-..-^-..-^-..-^-..-^-..-^-..-^-..-^-..-^-..-^-..-^-.

Variable: lender: From whom did you borrow
------------------------
Type             Integer 
Length                 1 
Show Value Label    true 
Show Picklist       true 
------------------------

Value label: _lender [I]: (Integer)
------------------------------------------------------
Value Label                  Missing (M), set: _lender 
------------------------------------------------------
1     Family                                           
2     Neighbour/friend                                 
3     Bank                                             
4     Loan shark (chimbadzo)                           
5     Cooperative                                      
6     Other (specify)                                  
------------------------------------------------------

.-^-..-^-..-^-..-^-..-^-..-^-..-^-..-^-..-^-..-^-..-^-..-^-.

Variable: repay: Are you expected to repay the loan
------------------------
Type             Integer 
Length                 1 
Show Value Label    true 
Show Picklist       true 
------------------------

Value label: _repay [I]: (Integer)
------------------------------------
Value Label Missing (M), set: _repay 
------------------------------------
1     Yes                            
0     No                             
------------------------------------

.-^-..-^-..-^-..-^-..-^-..-^-..-^-..-^-..-^-..-^-..-^-..-^-.

Variable: borrowtb: Was the loan neccessitated by TB/MDR-TB illness
------------------------
Type             Integer 
Length                 1 
Show Value Label    true 
Show Picklist       true 
------------------------

Value label: _borrowtb [I]: (Integer)
---------------------------------------
Value Label Missing (M), set: _borrowtb 
---------------------------------------
1     Yes                               
0     No                                
---------------------------------------

.-^-..-^-..-^-..-^-..-^-..-^-..-^-..-^-..-^-..-^-..-^-..-^-.

Variable: failrepay: Have you ever failed to repay loans during the last 12 months
------------------------
Type             Integer 
Length                 1 
Show Value Label    true 
Show Picklist       true 
------------------------

Value label: _failrepay [I]: (Integer)
----------------------------------------
Value Label Missing (M), set: _failrepay 
----------------------------------------
1     Yes                                
0     No                                 
----------------------------------------

.-^-..-^-..-^-..-^-..-^-..-^-..-^-..-^-..-^-..-^-..-^-..-^-.

Variable: pledged: Have you pledged future crops/livestock during the last 12 months
------------------------
Type             Integer 
Length                 1 
Show Value Label    true 
Show Picklist       true 
------------------------

Value label: _pledged [I]: (Integer)
--------------------------------------
Value Label Missing (M), set: _pledged 
--------------------------------------
1     Yes                              
0     No                               
--------------------------------------

.-^-..-^-..-^-..-^-..-^-..-^-..-^-..-^-..-^-..-^-..-^-..-^-.

Variable: fintbrx: Was it because you wanted to finance TB treatment
------------------------
Type             Integer 
Length                 1 
Show Value Label    true 
Show Picklist       true 
------------------------

Value label: _fintb [I]: (Integer)
---------------------------------------------
Value Label          Missing (M), set: _fintb 
---------------------------------------------
1     Yes                                     
0     No                                      
2     Not applicable                          
---------------------------------------------

.-^-..-^-..-^-..-^-..-^-..-^-..-^-..-^-..-^-..-^-..-^-..-^-.

Variable: finimpactb: Financial impact of TB on household
------------------------
Type             Integer 
Length                 1 
Show Value Label    true 
Show Picklist       true 
------------------------

Value label: _finimpact [I]: (Integer)
------------------------------------------------------
Value Label               Missing (M), set: _finimpact 
------------------------------------------------------
0     No impact                                        
1     Little impact                                    
2     Moderate impact                                  
3     Serious impact                                   
4     Very serious impact                              
------------------------------------------------------

.-^-..-^-..-^-..-^-..-^-..-^-..-^-..-^-..-^-..-^-..-^-..-^-.

Variable: speclender: Specify lender
-----------------------
Type             String 
Length               20 
Show Value Label   true 
-----------------------


.-^-..-^-..-^-..-^-..-^-..-^-..-^-..-^-..-^-..-^-..-^-..-^-.

Variable: sptgrp: Are you a member of an informal or community organisation
-----------------------------
Type                  Integer 
Length                      1 
Entry Mode         Must Enter 
Jumps            0 > relneigh 
Show Value Label         true 
Show Picklist            true 
-----------------------------

Value label: _sptgrp [I]: (Integer)
-------------------------------------
Value Label Missing (M), set: _sptgrp 
-------------------------------------
1     Yes                             
0     No                              
-------------------------------------

.-^-..-^-..-^-..-^-..-^-..-^-..-^-..-^-..-^-..-^-..-^-..-^-.

Variable: spt12: Has your household received support from the support group during the last 12 months
------------------------------------
Type                         Integer 
Length                             1 
Jumps            0 > Skip Next Field 
Show Value Label                true 
Show Picklist                   true 
------------------------------------

Value label: _spt12 [I]: (Integer)
------------------------------------
Value Label Missing (M), set: _spt12 
------------------------------------
1     Yes                            
0     No                             
------------------------------------

.-^-..-^-..-^-..-^-..-^-..-^-..-^-..-^-..-^-..-^-..-^-..-^-.

Variable: tbspt: Was it because your household was affected by TB
------------------------
Type             Integer 
Length                 1 
Show Value Label    true 
Show Picklist       true 
------------------------

Value label: _tbspt [I]: (Integer)
------------------------------------
Value Label Missing (M), set: _tbspt 
------------------------------------
1     Yes                            
0     No                             
------------------------------------

.-^-..-^-..-^-..-^-..-^-..-^-..-^-..-^-..-^-..-^-..-^-..-^-.

Variable: relneigh: Relationship with neighbours
------------------------
Type             Integer 
Length                 2 
Range               0-10 
Show Value Label    true 
Show Picklist       true 
------------------------


.-^-..-^-..-^-..-^-..-^-..-^-..-^-..-^-..-^-..-^-..-^-..-^-.

Variable: relfam: Relationship with extended family
------------------------
Type             Integer 
Length                 2 
Range               0-10 
Show Value Label    true 
Show Picklist       true 
------------------------


.-^-..-^-..-^-..-^-..-^-..-^-..-^-..-^-..-^-..-^-..-^-..-^-.

Variable: nrelchange: Has relationship with neighoburs changed
------------------------------------
Type                         Integer 
Length                             1 
Jumps            0 > Skip Next Field 
Show Value Label                true 
Show Picklist                   true 
------------------------------------

Value label: _nrelchange [I]: (Integer)
-----------------------------------------
Value Label Missing (M), set: _nrelchange 
-----------------------------------------
1     Yes                                 
0     No                                  
-----------------------------------------

.-^-..-^-..-^-..-^-..-^-..-^-..-^-..-^-..-^-..-^-..-^-..-^-.

Variable: worse: Has it changed for the worse
------------------------
Type             Integer 
Length                 1 
Show Value Label    true 
Show Picklist       true 
------------------------

Value label: _worse [I]: (Integer)
------------------------------------
Value Label Missing (M), set: _worse 
------------------------------------
1     Yes                            
0     No                             
------------------------------------

.-^-..-^-..-^-..-^-..-^-..-^-..-^-..-^-..-^-..-^-..-^-..-^-.

Variable: frelchange: Has relationship with extended family change
------------------------------------
Type                         Integer 
Length                             1 
Jumps            0 > Skip Next Field 
Show Value Label                true 
Show Picklist                   true 
------------------------------------

Value label: _frelchange [I]: (Integer)
-----------------------------------------
Value Label Missing (M), set: _frelchange 
-----------------------------------------
1     Yes                                 
0     No                                  
-----------------------------------------

.-^-..-^-..-^-..-^-..-^-..-^-..-^-..-^-..-^-..-^-..-^-..-^-.

Variable: fworse: Has relationship with family changed for the worse
------------------------
Type             Integer 
Length                 1 
Show Value Label    true 
Show Picklist       true 
------------------------

Value label: _fworse [I]: (Integer)
-------------------------------------
Value Label Missing (M), set: _fworse 
-------------------------------------
1     Yes                             
0     No                              
-------------------------------------

.-^-..-^-..-^-..-^-..-^-..-^-..-^-..-^-..-^-..-^-..-^-..-^-.

Variable: ctb: Is the change due to TB or MDR-TB
------------------------
Type             Integer 
Length                 1 
Show Value Label    true 
Show Picklist       true 
------------------------

Value label: _ctb [I]: (Integer)
-------------------------------------------
Value Label          Missing (M), set: _ctb 
-------------------------------------------
1     Yes                                   
0     No                                    
2     Not applicable                        
-------------------------------------------

.-^-..-^-..-^-..-^-..-^-..-^-..-^-..-^-..-^-..-^-..-^-..-^-.

Variable: lostland: Have your household lost a piece of land
------------------------
Type             Integer 
Length                 1 
Show Value Label    true 
Show Picklist       true 
------------------------

Value label: _lostland [I]: (Integer)
---------------------------------------
Value Label Missing (M), set: _lostland 
---------------------------------------
0     No                                
1     Yes                               
---------------------------------------

.-^-..-^-..-^-..-^-..-^-..-^-..-^-..-^-..-^-..-^-..-^-..-^-.

Variable: lease: Have you ended up leasing some of your land
------------------------
Type             Integer 
Length                 1 
Show Value Label    true 
Show Picklist       true 
------------------------

Value label: _lease [I]: (Integer)
------------------------------------
Value Label Missing (M), set: _lease 
------------------------------------
0     No                             
1     Yes                            
------------------------------------

.-^-..-^-..-^-..-^-..-^-..-^-..-^-..-^-..-^-..-^-..-^-..-^-.

Variable: idle: Is there land that is now lying idle
------------------------
Type             Integer 
Length                 1 
Show Value Label    true 
Show Picklist       true 
------------------------

Value label: _idle [I]: (Integer)
-----------------------------------
Value Label Missing (M), set: _idle 
-----------------------------------
0     No                            
1     Yes                           
-----------------------------------

.-^-..-^-..-^-..-^-..-^-..-^-..-^-..-^-..-^-..-^-..-^-..-^-.

Variable: fertile: Has your land lost its fertility
------------------------
Type             Integer 
Length                 1 
Show Value Label    true 
Show Picklist       true 
------------------------

Value label: _fertile [I]: (Integer)
--------------------------------------
Value Label Missing (M), set: _fertile 
--------------------------------------
1     Yes                              
0     No                               
--------------------------------------

.-^-..-^-..-^-..-^-..-^-..-^-..-^-..-^-..-^-..-^-..-^-..-^-.

Variable: drout: Did you experience droughts or floods
------------------------
Type             Integer 
Length                 1 
Show Value Label    true 
Show Picklist       true 
------------------------

Value label: _drout [I]: (Integer)
------------------------------------
Value Label Missing (M), set: _drout 
------------------------------------
1     Yes                            
0     No                             
------------------------------------

.-^-..-^-..-^-..-^-..-^-..-^-..-^-..-^-..-^-..-^-..-^-..-^-.

Variable: pestilenz: Did your livestock die of diseases
------------------------
Type             Integer 
Length                 1 
Show Value Label    true 
Show Picklist       true 
------------------------

Value label: _pestilenz [I]: (Integer)
----------------------------------------
Value Label Missing (M), set: _pestilenz 
----------------------------------------
1     Yes                                
0     No                                 
----------------------------------------

.-^-..-^-..-^-..-^-..-^-..-^-..-^-..-^-..-^-..-^-..-^-..-^-.

Variable: prodasset: Did you sell or lose productive assets
---------------------------
Type                Integer 
Length                    1 
Entry Mode       Must Enter 
Show Value Label       true 
Show Picklist          true 
---------------------------

Value label: _prodasset [I]: (Integer)
----------------------------------------
Value Label Missing (M), set: _prodasset 
----------------------------------------
0     No                                 
1     Yes                                
----------------------------------------

.-^-..-^-..-^-..-^-..-^-..-^-..-^-..-^-..-^-..-^-..-^-..-^-.

Variable: decasset: Reduction in number of productive assets
------------------------
Type             Integer 
Length                 1 
Show Value Label    true 
Show Picklist       true 
------------------------

Value label: _decassets [I]: (Integer)
----------------------------------------
Value Label Missing (M), set: _decassets 
----------------------------------------
1     Yes                                
0     No                                 
----------------------------------------

.-^-..-^-..-^-..-^-..-^-..-^-..-^-..-^-..-^-..-^-..-^-..-^-.

Variable: failrestock: Did the household find it difficult to replace productive assets
------------------------
Type             Integer 
Length                 1 
Show Value Label    true 
Show Picklist       true 
------------------------

Value label: _failrestock [I]: (Integer)
------------------------------------------
Value Label Missing (M), set: _failrestock 
------------------------------------------
1     Yes                                  
0     No                                   
------------------------------------------

.-^-..-^-..-^-..-^-..-^-..-^-..-^-..-^-..-^-..-^-..-^-..-^-.

Variable: redqualit: Was there a reduction in the quality of productive assets
------------------------
Type             Integer 
Length                 1 
Show Value Label    true 
Show Picklist       true 
------------------------

Value label: _redqualit [I]: (Integer)
----------------------------------------
Value Label Missing (M), set: _redqualit 
----------------------------------------
1     Yes                                
0     No                                 
----------------------------------------

.-^-..-^-..-^-..-^-..-^-..-^-..-^-..-^-..-^-..-^-..-^-..-^-.

Variable: fintbmdr: Was it to finance TB or MDR-TB
------------------------
Type             Integer 
Length                 1 
Show Value Label    true 
Show Picklist       true 
------------------------

Value label: _fintbmdr [I]: (Integer)
------------------------------------------------
Value Label          Missing (M), set: _fintbmdr 
------------------------------------------------
1     Yes                                        
0     No                                         
2     Not applicable                             
------------------------------------------------

.-^-..-^-..-^-..-^-..-^-..-^-..-^-..-^-..-^-..-^-..-^-..-^-.

Variable: failrepair: Do your houses and/or machinery need repair but you cannot afford the repairs
------------------------
Type             Integer 
Length                 1 
Show Value Label    true 
Show Picklist       true 
------------------------

Value label: _failrepair [I]: (Integer)
-----------------------------------------
Value Label Missing (M), set: _failrepair 
-----------------------------------------
1     Yes                                 
0     No                                  
-----------------------------------------

.-^-..-^-..-^-..-^-..-^-..-^-..-^-..-^-..-^-..-^-..-^-..-^-.

Variable: insufood: Do you think you have insufficient food for survival
------------------------
Type             Integer 
Length                 1 
Show Value Label    true 
Show Picklist       true 
------------------------

Value label: _insufood [I]: (Integer)
---------------------------------------
Value Label Missing (M), set: _insufood 
---------------------------------------
1     Yes                               
0     No                                
---------------------------------------

.-^-..-^-..-^-..-^-..-^-..-^-..-^-..-^-..-^-..-^-..-^-..-^-.

Variable: bedhungry: Did you go to bed hungry in the last 4 weeks
------------------------
Type             Integer 
Length                 1 
Show Value Label    true 
Show Picklist       true 
------------------------

Value label: _bedhungry [I]: (Integer)
----------------------------------------
Value Label Missing (M), set: _bedhungry 
----------------------------------------
1     Yes                                
0     No                                 
----------------------------------------

.-^-..-^-..-^-..-^-..-^-..-^-..-^-..-^-..-^-..-^-..-^-..-^-.

Variable: daynite: Did you go a whole day and night withut eating anything
------------------------
Type             Integer 
Length                 1 
Show Value Label    true 
Show Picklist       true 
------------------------

Value label: _daynite [I]: (Integer)
--------------------------------------
Value Label Missing (M), set: _daynite 
--------------------------------------
0     No                               
1     Yes                              
--------------------------------------

.-^-..-^-..-^-..-^-..-^-..-^-..-^-..-^-..-^-..-^-..-^-..-^-.

Variable: worryfd: Worry you will not have enough food
------------------------
Type             Integer 
Length                 1 
Show Value Label    true 
Show Picklist       true 
------------------------

Value label: _worryfd [I]: (Integer)
--------------------------------------
Value Label Missing (M), set: _worryfd 
--------------------------------------
1     Yes                              
0     No                               
--------------------------------------

.-^-..-^-..-^-..-^-..-^-..-^-..-^-..-^-..-^-..-^-..-^-..-^-.

Variable: redmeals: Have you reduced the number of meals
------------------------
Type             Integer 
Length                 1 
Show Value Label    true 
Show Picklist       true 
------------------------

Value label: _redmeals [I]: (Integer)
---------------------------------------
Value Label Missing (M), set: _redmeals 
---------------------------------------
1     Yes                               
0     No                                
---------------------------------------

.-^-..-^-..-^-..-^-..-^-..-^-..-^-..-^-..-^-..-^-..-^-..-^-.

Variable: redmeat: Have you reduced intake of meat or fish
------------------------
Type             Integer 
Length                 1 
Show Value Label    true 
Show Picklist       true 
------------------------

Value label: _redmeat [I]: (Integer)
--------------------------------------
Value Label Missing (M), set: _redmeat 
--------------------------------------
1     Yes                              
0     No                               
--------------------------------------

.-^-..-^-..-^-..-^-..-^-..-^-..-^-..-^-..-^-..-^-..-^-..-^-.

Variable: socspt: Did you receive social support during the last 12 months
------------------------------
Type                   Integer 
Length                       1 
Jumps            0 > lhoodstat 
Show Value Label          true 
Show Picklist             true 
------------------------------

Value label: _socspt [I]: (Integer)
-------------------------------------
Value Label Missing (M), set: _socspt 
-------------------------------------
0     No                              
1     Yes                             
-------------------------------------

.-^-..-^-..-^-..-^-..-^-..-^-..-^-..-^-..-^-..-^-..-^-..-^-.

Variable: supttype: Type of social support
------------------------
Type             Integer 
Length                 1 
Show Value Label    true 
Show Picklist       true 
------------------------

Value label: _supttype [I]: (Integer)
-----------------------------------------------
Value Label         Missing (M), set: _supttype 
-----------------------------------------------
0     food                                      
1     cash                                      
2     food and cash                             
-----------------------------------------------

.-^-..-^-..-^-..-^-..-^-..-^-..-^-..-^-..-^-..-^-..-^-..-^-.

Variable: valuesupt: What was the value of social support
------------------------
Type             Integer 
Length                 3 
Range              1-150 
Show Value Label    true 
------------------------


.-^-..-^-..-^-..-^-..-^-..-^-..-^-..-^-..-^-..-^-..-^-..-^-.

Variable: currsupt: Are you still receiving support
------------------------
Type             Integer 
Length                 1 
Show Value Label    true 
Show Picklist       true 
------------------------

Value label: _currsupt [I]: (Integer)
---------------------------------------
Value Label Missing (M), set: _currsupt 
---------------------------------------
0     No                                
1     Yes                               
---------------------------------------

.-^-..-^-..-^-..-^-..-^-..-^-..-^-..-^-..-^-..-^-..-^-..-^-.

Variable: lhoodstat: Your livelihood has
------------------------
Type             Integer 
Length                 1 
Range                0-2 
Show Value Label    true 
Show Picklist       true 
------------------------

Value label: _lhoodstat [I]: (Integer)
-----------------------------------------------------
Value Label              Missing (M), set: _lhoodstat 
-----------------------------------------------------
0     Remained unchanged                              
1     Become better                                   
2     Become worse                                    
-----------------------------------------------------

.-^-..-^-..-^-..-^-..-^-..-^-..-^-..-^-..-^-..-^-..-^-..-^-.

Variable: socsupt: Have you received social support during the last 12 months
--------------------------------
Type                     Integer 
Length                         1 
Jumps            0 > Save Record 
Show Value Label            true 
Show Picklist               true 
--------------------------------

Value label: _socsupt [I]: (Integer)
--------------------------------------
Value Label Missing (M), set: _socsupt 
--------------------------------------
0     No                               
1     Yes                              
--------------------------------------

.-^-..-^-..-^-..-^-..-^-..-^-..-^-..-^-..-^-..-^-..-^-..-^-.

Variable: suptype: Type of social support received
-----------------------
Type             String 
Length               20 
Show Value Label   true 
-----------------------


.-^-..-^-..-^-..-^-..-^-..-^-..-^-..-^-..-^-..-^-..-^-..-^-.
